# Supplementary material for: 4-Meth­oxy-N-[(E)-(5-nitro­thio­phen-2-yl)methyl­idene]aniline
Source: Acta Crystallogr Sect E Struct Rep Online. 2012 Sep 29;68(Pt 10):o3026. doi: 10.1107/S1600536812034344 (PMC3470380; doi:10.1107/S1600536812034344)
Supplement: Supplementary file 1 [file e-68-o3026-sup1.cif]

##############################################################################
#                                                                            #
# This CIF contains the data in a paper accepted for publication in          #
# Acta Crystallographica Section E. It conforms to the requirements of       #
# Notes for Authors for Acta Crystallographica Section E, and has been       #
# peer reviewed under the auspices of the IUCr Commission on Journals.       #
#                                                                            #
# Full details of the Crystallographic Information File format               #
# are given in the paper "The Crystallographic Information File (CIF):       #
# a New Standard Archive File for Crystallography" by S. R. Hall, F. H.      #
# Allen and I. D. Brown [Acta Cryst. (1991), A47, 655-685].                  #
#                                                                            #
# The current version of the core CIF dictionary is obtainable from          #
# ftp://ftp.iucr.org/pub/cif_core.dic.                                       #
#                                                                            #
# Software is freely available for graphical display of the structure(s)     #
# in this CIF. For information consult the CIF software page                 #
# http://www.iucr.org/resources/cif/software.                                #
#                                                                            #
# This file may be used for bona fide research purposes within the           #
# scientific community so long as proper attribution is given to the journal # 
# article from which it was obtained.                                        #
#                                                                            #
##############################################################################
data_I
_audit_creation_method     SHELXL-97
_chemical_name_systematic
;
4-Methoxy-<i>N</i>-[(<i>E</i>)-(5-nitrothiophen-2-yl)methylidene]aniline
;
_chemical_name_common     ?
_chemical_formula_moiety     'C12 H10 N2 O3 S'
_chemical_formula_sum     'C12 H10 N2 O3 S'
_chemical_formula_iupac     'C12 H10 N2 O3 S'
_chemical_formula_weight     262.28
_chemical_melting_point_gt     414
_chemical_melting_point_lt     417
_symmetry_cell_setting     monoclinic
_symmetry_space_group_name_H-M     'P 21/c'
_symmetry_space_group_name_Hall     '-P 2ybc'
loop_
    _symmetry_equiv_pos_as_xyz
    'x, y, z'
    '-x, y+1/2, -z+1/2'
    '-x, -y, -z'
    'x, -y-1/2, z-1/2'
_cell_length_a     12.5641(7)
_cell_length_b     13.1441(5)
_cell_length_c     7.7896(4)
_cell_angle_alpha     90.00
_cell_angle_beta     106.012(4)
_cell_angle_gamma     90.00
_cell_volume     1236.50(10)
_cell_formula_units_Z     4
_cell_measurement_reflns_used     20097
_cell_measurement_theta_min     2.3
_cell_measurement_theta_max     27.6
_cell_measurement_temperature     296
_exptl_crystal_description     'prism'
_exptl_crystal_colour     'yellow'
_exptl_crystal_size_max     0.690
_exptl_crystal_size_mid     0.513
_exptl_crystal_size_min     0.280
_exptl_crystal_density_diffrn     1.409
_exptl_crystal_density_meas     ?
_exptl_crystal_density_method     'not measured'
_exptl_crystal_F_000     544
_exptl_absorpt_coefficient_mu     0.263
_exptl_absorpt_correction_type     integration
_exptl_absorpt_process_details     '(<i>X-RED32</i>; Stoe & Cie, 2002)'
_exptl_absorpt_correction_T_min     0.873
_exptl_absorpt_correction_T_max     0.938
_exptl_special_details
;
;
_diffrn_ambient_temperature     296
_diffrn_radiation_type     MoK\a
_diffrn_radiation_wavelength     0.71073
_diffrn_radiation_source     'fine-focus sealed tube'
_diffrn_radiation_monochromator     graphite
_diffrn_measurement_device_type     'Stoe IPDS 2'
_diffrn_measurement_method     'w-scan rotation'
_diffrn_detector_area_resol_mean     ?
_diffrn_reflns_number     20097
_diffrn_reflns_av_R_equivalents     0.0534
_diffrn_reflns_av_sigmaI/netI     0.0299
_diffrn_reflns_theta_min     2.29
_diffrn_reflns_theta_max     27.57
_diffrn_reflns_theta_full     27.57
_diffrn_measured_fraction_theta_max     0.996
_diffrn_measured_fraction_theta_full     0.996
_diffrn_reflns_limit_h_min     -16
_diffrn_reflns_limit_h_max     16
_diffrn_reflns_limit_k_min     -17
_diffrn_reflns_limit_k_max     17
_diffrn_reflns_limit_l_min     -10
_diffrn_reflns_limit_l_max     9
_diffrn_standards_number     0
_diffrn_standards_interval_count     .
_diffrn_standards_interval_time     .
_diffrn_standards_decay_%     ?
_refine_special_details
;
Refinement of <i>F</i>^2^ against ALL reflections. The weighted <i>R</i>-factor
<i>wR</i> and goodness of fit <i>S</i> are based on <i>F</i>^2^, conventional
<i>R</i>-factors <i>R</i> are based on <i>F</i>, with <i>F</i> set to zero for
negative <i>F</i>^2^. The threshold expression of <i>F</i>^2^ >
\s(<i>F</i>^2^) is used only for calculating <i>R</i>-factors(gt) <i>etc</i>.
and is not relevant to the choice of reflections for refinement.
<i>R</i>-factors based on <i>F</i>^2^ are statistically about twice as large
as those based on <i>F</i>, and <i>R</i>- factors based on ALL data will be
even larger.
;
_reflns_number_total     2841
_reflns_number_gt     2076
_reflns_threshold_expression     I>2\s(I)
_refine_ls_structure_factor_coef     Fsqd
_refine_ls_matrix_type     full
_refine_ls_R_factor_all     0.0711
_refine_ls_R_factor_gt     0.0466
_refine_ls_wR_factor_gt     0.1161
_refine_ls_wR_factor_ref     0.1247
_refine_ls_goodness_of_fit_ref     1.151
_refine_ls_restrained_S_all     1.151
_refine_ls_number_reflns     2841
_refine_ls_number_parameters     164
_refine_ls_number_restraints     0
_refine_ls_number_constraints     39
_refine_ls_hydrogen_treatment     constr
_refine_ls_weighting_scheme     calc
_refine_ls_weighting_details
         'calc w=1/[\s^2^(Fo^2^)+(0.0447P)^2^+0.3031P] where P=(Fo^2^+2Fc^2^)/3'
_atom_sites_solution_hydrogens     difmap
_atom_sites_solution_primary     direct
_atom_sites_solution_secondary     difmap
_refine_ls_shift/su_max     0.000
_refine_ls_shift/su_mean     0.000
_refine_diff_density_max     0.293
_refine_diff_density_min     -0.221
_refine_ls_extinction_method     '<i>SHELXL97</i> (Sheldrick, 2008)'
_refine_ls_extinction_coef     0
loop_
    _atom_type_symbol
    _atom_type_description
    _atom_type_scat_dispersion_real
    _atom_type_scat_dispersion_imag
    _atom_type_scat_source
    'C' 'C' 0.0033 0.0016
                         'International Tables Vol C Tables 4.2.6.8 and 6.1.1.4'
    'H' 'H' 0.0000 0.0000
                         'International Tables Vol C Tables 4.2.6.8 and 6.1.1.4'
    'N' 'N' 0.0061 0.0033
                         'International Tables Vol C Tables 4.2.6.8 and 6.1.1.4'
    'O' 'O' 0.0106 0.0060
                         'International Tables Vol C Tables 4.2.6.8 and 6.1.1.4'
    'S' 'S' 0.1246 0.1234
                         'International Tables Vol C Tables 4.2.6.8 and 6.1.1.4'
_computing_data_collection     '<i>X-AREA</i> (Stoe & Cie, 2002)'
_computing_cell_refinement     '<i>X-AREA</i> (Stoe & Cie, 2002)'
_computing_data_reduction     '<i>X-RED32</i> (Stoe & Cie, 2002)'
_computing_structure_solution
           '<i>WinGX</i> (Farrugia, 1997) and <i>SHELXS97</i> (Sheldrick, 2008)'
_computing_structure_refinement     '<i>SHELXL97</i> (Sheldrick, 2008)'
_computing_molecular_graphics     '<i>ORTEP-3</i> for Windows (Farrugia, 1997)'
_computing_publication_material
                  '<i>WinGX</i> (Farrugia, 1999) and <i>PLATON</i> (Spek, 2009)'
loop_
    _atom_site_type_symbol
    _atom_site_label
    _atom_site_fract_x
    _atom_site_fract_y
    _atom_site_fract_z
    _atom_site_U_iso_or_equiv
    _atom_site_adp_type
    _atom_site_calc_flag
    _atom_site_refinement_flags
    _atom_site_occupancy
    _atom_site_symmetry_multiplicity
    _atom_site_disorder_assembly
    _atom_site_disorder_group
    S S1 0.77562(5) 0.12622(5) 0.06150(7) 0.05989(19) Uani d . 1 4 . .
    C C1 0.51607(18) 0.11596(17) 0.3360(3) 0.0561(5) Uani d . 1 4 . .
    N N2 0.60693(16) 0.11489(15) 0.2619(3) 0.0597(5) Uani d . 1 4 . .
    C C11 0.70493(19) 0.11725(18) 0.3637(3) 0.0586(5) Uani d . 1 4 . .
    H H11 0.7168 0.1176 0.4870 0.070 Uiso calc R 1 4 . .
    C C9 0.97699(19) 0.1197(2) 0.2631(3) 0.0658(6) Uani d . 1 4 . .
    H H9 1.0540 0.1186 0.3003 0.079 Uiso calc R 1 4 . .
    O O3 0.23334(13) 0.11016(14) 0.5127(2) 0.0722(5) Uani d . 1 4 . .
    N N1 0.95778(19) 0.12583(16) -0.0612(3) 0.0693(5) Uani d . 1 4 . .
    C C10 0.91555(18) 0.12453(18) 0.0913(3) 0.0576(5) Uani d . 1 4 . .
    C C4 0.32882(18) 0.11543(17) 0.4617(3) 0.0572(5) Uani d . 1 4 . .
    O O1 1.05738(18) 0.12534(19) -0.0377(3) 0.0968(7) Uani d . 1 4 . .
    O O2 0.88984(18) 0.12695(18) -0.2095(2) 0.0922(6) Uani d . 1 4 . .
    C C7 0.79851(18) 0.11941(18) 0.2889(3) 0.0554(5) Uani d . 1 4 . .
    C C8 0.90855(19) 0.1166(2) 0.3776(3) 0.0657(6) Uani d . 1 4 . .
    H H8 0.9353 0.1131 0.5013 0.079 Uiso calc R 1 4 . .
    C C2 0.5164(2) 0.1630(2) 0.4951(3) 0.0660(6) Uani d . 1 4 . .
    H H2 0.5804 0.1956 0.5607 0.079 Uiso calc R 1 4 . .
    C C3 0.4248(2) 0.1628(2) 0.5585(3) 0.0661(6) Uani d . 1 4 . .
    H H3 0.4273 0.1944 0.6663 0.079 Uiso calc R 1 4 . .
    C C5 0.32604(19) 0.0703(2) 0.3006(3) 0.0643(6) Uani d . 1 4 . .
    H H5 0.2614 0.0390 0.2339 0.077 Uiso calc R 1 4 . .
    C C6 0.41788(18) 0.0713(2) 0.2382(3) 0.0616(6) Uani d . 1 4 . .
    H H6 0.4144 0.0416 0.1285 0.074 Uiso calc R 1 4 . .
    C C12 0.2326(3) 0.1537(3) 0.6792(4) 0.0895(9) Uani d . 1 4 . .
    H H12A 0.1627 0.1402 0.7023 0.134 Uiso calc R 1 4 . .
    H H12B 0.2435 0.2259 0.6754 0.134 Uiso calc R 1 4 . .
    H H12C 0.2911 0.1245 0.7725 0.134 Uiso calc R 1 4 . .
loop_
    _atom_site_aniso_label
    _atom_site_aniso_U_11
    _atom_site_aniso_U_22
    _atom_site_aniso_U_33
    _atom_site_aniso_U_12
    _atom_site_aniso_U_13
    _atom_site_aniso_U_23
    S1 0.0572(3) 0.0756(4) 0.0446(3) -0.0047(3) 0.0102(2) -0.0023(3)
    C1 0.0560(12) 0.0581(13) 0.0533(12) -0.0017(10) 0.0132(10) 0.0017(10)
    N2 0.0581(11) 0.0657(12) 0.0558(11) -0.0027(9) 0.0163(9) 0.0021(9)
    C11 0.0615(13) 0.0663(14) 0.0499(12) -0.0029(11) 0.0184(10) 0.0034(11)
    C9 0.0530(12) 0.0927(18) 0.0504(13) -0.0001(12) 0.0120(10) -0.0022(12)
    O3 0.0560(9) 0.0878(12) 0.0758(11) -0.0055(8) 0.0235(8) -0.0134(9)
    N1 0.0777(14) 0.0796(14) 0.0574(13) -0.0052(12) 0.0302(11) -0.0056(11)
    C10 0.0595(12) 0.0671(13) 0.0487(12) -0.0024(11) 0.0193(10) -0.0034(11)
    C4 0.0505(11) 0.0578(13) 0.0617(14) 0.0034(10) 0.0129(10) -0.0004(11)
    O1 0.0818(13) 0.1392(19) 0.0829(14) -0.0052(13) 0.0452(11) -0.0052(13)
    O2 0.1034(14) 0.1289(18) 0.0462(10) -0.0080(13) 0.0236(10) -0.0058(11)
    C7 0.0579(12) 0.0619(13) 0.0471(12) -0.0052(10) 0.0158(9) 0.0001(10)
    C8 0.0590(13) 0.0936(18) 0.0433(12) -0.0005(12) 0.0122(10) -0.0002(12)
    C2 0.0553(13) 0.0729(15) 0.0680(15) -0.0135(11) 0.0141(11) -0.0142(12)
    C3 0.0628(14) 0.0727(15) 0.0639(15) -0.0098(12) 0.0192(12) -0.0175(12)
    C5 0.0508(12) 0.0765(16) 0.0612(15) -0.0081(11) 0.0082(10) -0.0097(12)
    C6 0.0572(13) 0.0746(16) 0.0500(13) -0.0030(11) 0.0099(10) -0.0063(11)
    C12 0.0811(18) 0.106(2) 0.094(2) -0.0108(16) 0.0447(16) -0.0271(17)
_geom_special_details
;
All e.s.d.'s (except the e.s.d. in the dihedral angle between two l.s. planes)
are estimated using the full covariance matrix. The cell e.s.d.'s are taken
into account individually in the estimation of e.s.d.'s in distances, angles
and torsion angles; correlations between e.s.d.'s in cell parameters are only
used when they are defined by crystal symmetry. An approximate (isotropic)
treatment of cell e.s.d.'s is used for estimating e.s.d.'s involving l.s.
planes.
;
loop_
    _geom_bond_atom_site_label_1
    _geom_bond_atom_site_label_2
    _geom_bond_site_symmetry_2
    _geom_bond_distance
    _geom_bond_publ_flag
    S1 C10 . 1.709(2) ?
    S1 C7 . 1.717(2) ?
    C1 C2 . 1.384(3) ?
    C1 C6 . 1.389(3) ?
    C1 N2 . 1.414(3) ?
    N2 C11 . 1.268(3) ?
    C11 C7 . 1.449(3) ?
    C11 H11 . 0.9300 ?
    C9 C10 . 1.350(3) ?
    C9 C8 . 1.400(3) ?
    C9 H9 . 0.9300 ?
    O3 C4 . 1.366(3) ?
    O3 C12 . 1.420(3) ?
    N1 O1 . 1.214(3) ?
    N1 O2 . 1.232(3) ?
    N1 C10 . 1.429(3) ?
    C4 C5 . 1.380(3) ?
    C4 C3 . 1.381(3) ?
    C7 C8 . 1.365(3) ?
    C8 H8 . 0.9300 ?
    C2 C3 . 1.372(3) ?
    C2 H2 . 0.9300 ?
    C3 H3 . 0.9300 ?
    C5 C6 . 1.370(3) ?
    C5 H5 . 0.9300 ?
    C6 H6 . 0.9300 ?
    C12 H12A . 0.9600 ?
    C12 H12B . 0.9600 ?
    C12 H12C . 0.9600 ?
loop_
    _geom_angle_atom_site_label_1
    _geom_angle_atom_site_label_2
    _geom_angle_atom_site_label_3
    _geom_angle_site_symmetry_1
    _geom_angle_site_symmetry_3
    _geom_angle
    _geom_angle_publ_flag
    C10 S1 C7 . . 89.19(10) ?
    C2 C1 C6 . . 117.6(2) ?
    C2 C1 N2 . . 124.5(2) ?
    C6 C1 N2 . . 117.8(2) ?
    C11 N2 C1 . . 119.9(2) ?
    N2 C11 C7 . . 120.3(2) ?
    N2 C11 H11 . . 119.9 ?
    C7 C11 H11 . . 119.9 ?
    C10 C9 C8 . . 110.4(2) ?
    C10 C9 H9 . . 124.8 ?
    C8 C9 H9 . . 124.8 ?
    C4 O3 C12 . . 118.2(2) ?
    O1 N1 O2 . . 124.1(2) ?
    O1 N1 C10 . . 118.6(2) ?
    O2 N1 C10 . . 117.3(2) ?
    C9 C10 N1 . . 125.7(2) ?
    C9 C10 S1 . . 114.89(17) ?
    N1 C10 S1 . . 119.41(18) ?
    O3 C4 C5 . . 116.0(2) ?
    O3 C4 C3 . . 124.7(2) ?
    C5 C4 C3 . . 119.3(2) ?
    C8 C7 C11 . . 128.1(2) ?
    C8 C7 S1 . . 112.44(16) ?
    C11 C7 S1 . . 119.49(17) ?
    C7 C8 C9 . . 113.0(2) ?
    C7 C8 H8 . . 123.5 ?
    C9 C8 H8 . . 123.5 ?
    C3 C2 C1 . . 121.7(2) ?
    C3 C2 H2 . . 119.2 ?
    C1 C2 H2 . . 119.2 ?
    C2 C3 C4 . . 119.8(2) ?
    C2 C3 H3 . . 120.1 ?
    C4 C3 H3 . . 120.1 ?
    C6 C5 C4 . . 120.4(2) ?
    C6 C5 H5 . . 119.8 ?
    C4 C5 H5 . . 119.8 ?
    C5 C6 C1 . . 121.2(2) ?
    C5 C6 H6 . . 119.4 ?
    C1 C6 H6 . . 119.4 ?
    O3 C12 H12A . . 109.5 ?
    O3 C12 H12B . . 109.5 ?
    H12A C12 H12B . . 109.5 ?
    O3 C12 H12C . . 109.5 ?
    H12A C12 H12C . . 109.5 ?
    H12B C12 H12C . . 109.5 ?
loop_
    _geom_torsion_atom_site_label_1
    _geom_torsion_atom_site_label_2
    _geom_torsion_atom_site_label_3
    _geom_torsion_atom_site_label_4
    _geom_torsion_site_symmetry_1
    _geom_torsion_site_symmetry_2
    _geom_torsion_site_symmetry_3
    _geom_torsion_site_symmetry_4
    _geom_torsion
    _geom_torsion_publ_flag
    C2 C1 N2 C11 . . . . 30.4(4) ?
    C6 C1 N2 C11 . . . . -153.0(2) ?
    C1 N2 C11 C7 . . . . -178.1(2) ?
    C8 C9 C10 N1 . . . . -178.2(2) ?
    C8 C9 C10 S1 . . . . 0.3(3) ?
    O1 N1 C10 C9 . . . . -2.1(4) ?
    O2 N1 C10 C9 . . . . 177.6(3) ?
    O1 N1 C10 S1 . . . . 179.5(2) ?
    O2 N1 C10 S1 . . . . -0.8(3) ?
    C7 S1 C10 C9 . . . . -0.4(2) ?
    C7 S1 C10 N1 . . . . 178.2(2) ?
    C12 O3 C4 C5 . . . . 178.8(2) ?
    C12 O3 C4 C3 . . . . -1.8(4) ?
    N2 C11 C7 C8 . . . . -176.2(2) ?
    N2 C11 C7 S1 . . . . 3.8(3) ?
    C10 S1 C7 C8 . . . . 0.3(2) ?
    C10 S1 C7 C11 . . . . -179.7(2) ?
    C11 C7 C8 C9 . . . . 179.8(2) ?
    S1 C7 C8 C9 . . . . -0.2(3) ?
    C10 C9 C8 C7 . . . . -0.1(3) ?
    C6 C1 C2 C3 . . . . 2.4(4) ?
    N2 C1 C2 C3 . . . . 178.9(2) ?
    C1 C2 C3 C4 . . . . -0.6(4) ?
    O3 C4 C3 C2 . . . . 179.6(2) ?
    C5 C4 C3 C2 . . . . -1.0(4) ?
    O3 C4 C5 C6 . . . . -179.8(2) ?
    C3 C4 C5 C6 . . . . 0.8(4) ?
    C4 C5 C6 C1 . . . . 1.0(4) ?
    C2 C1 C6 C5 . . . . -2.6(4) ?
    N2 C1 C6 C5 . . . . -179.4(2) ?
loop_
    _geom_hbond_atom_site_label_D
    _geom_hbond_atom_site_label_H
    _geom_hbond_atom_site_label_A
    _geom_hbond_site_symmetry_A
    _geom_hbond_distance_DH
    _geom_hbond_distance_HA
    _geom_hbond_distance_DA
    _geom_hbond_angle_DHA
    _geom_hbond_publ_flag
    C8 H8 O2 1_556 0.93 2.48 3.292(3) 146 y
    C9 H9 O3 1_655 0.93 2.40 3.273(3) 156 y
_iucr_refine_instructions_details
;
TITL tufan13 in P 21/c
CELL  0.71073  12.5641  13.1441   7.7896   90.000  106.012   90.000
ZERR     4.00   0.0007   0.0005   0.0004    0.000    0.004    0.000
LATT   1
SYMM  - X, 1/2 + Y, 1/2 - Z
SFAC  C    H    N    O    S
UNIT  48   40   8    12   4
MERG   2
REM OMIT  -4.00  52.00
FMAP   2
PLAN   -50
BOND
BOND   $H
MPLA S1 C10 C9 C8 C7
MPLA C1 C2 C3 C4 C5 C6
HTAB
CONF
L.S.   9
ACTA
REM WGHT    0.036400    0.413400
REM WGHT    0.035900    0.419300
REM EXTI    0.000297
REM WGHT    0.035900    0.418300
REM REM WGHT    0.035900    0.418700
REM WGHT    0.042400    0.322600
REM WGHT    0.044200    0.306700
REM WGHT    0.044600    0.303300
REM WGHT    0.044700    0.303100
WGHT    0.044700    0.303100
FVAR       0.34598
MOLE    1
S1    5    0.775618    0.126222    0.061498    11.00000    0.05716    0.07560 =
         0.04459   -0.00227    0.01015   -0.00467
C1    1    0.516071    0.115957    0.336002    11.00000    0.05600    0.05808 =
         0.05325    0.00172    0.01324   -0.00175
N2    3    0.606933    0.114893    0.261893    11.00000    0.05808    0.06567 =
         0.05581    0.00210    0.01628   -0.00269
C11   1    0.704935    0.117252    0.363711    11.00000    0.06151    0.06629 =
         0.04991    0.00343    0.01836   -0.00293
AFIX  43
H11   2    0.716832    0.117599    0.486960    11.00000   -1.20000
AFIX   0
C9    1    0.976986    0.119702    0.263150    11.00000    0.05302    0.09271 =
         0.05041   -0.00221    0.01203   -0.00007
AFIX  43
H9    2    1.053962    0.118574    0.300280    11.00000   -1.20000
AFIX   0
O3    4    0.233344    0.110156    0.512725    11.00000    0.05596    0.08781 =
         0.07584   -0.01337    0.02347   -0.00547
N1    3    0.957778    0.125834   -0.061247    11.00000    0.07773    0.07965 =
         0.05739   -0.00556    0.03019   -0.00521
C10   1    0.915547    0.124526    0.091299    11.00000    0.05948    0.06707 =
         0.04875   -0.00335    0.01930   -0.00243
C4    1    0.328825    0.115435    0.461725    11.00000    0.05051    0.05783 =
         0.06166   -0.00038    0.01293    0.00337
O1    4    1.057384    0.125338   -0.037716    11.00000    0.08177    0.13923 =
         0.08293   -0.00522    0.04523   -0.00518
O2    4    0.889837    0.126955   -0.209478    11.00000    0.10339    0.12888 =
         0.04617   -0.00579    0.02355   -0.00795
C7    1    0.798511    0.119411    0.288902    11.00000    0.05790    0.06186 =
         0.04705    0.00011    0.01575   -0.00517
C8    1    0.908545    0.116638    0.377604    11.00000    0.05902    0.09363 =
         0.04333   -0.00017    0.01223   -0.00047
AFIX  43
H8    2    0.935276    0.113080    0.501302    11.00000   -1.20000
AFIX   0
C2    1    0.516441    0.163016    0.495089    11.00000    0.05534    0.07288 =
         0.06803   -0.01416    0.01408   -0.01347
AFIX  43
H2    2    0.580434    0.195639    0.560717    11.00000   -1.20000
AFIX   0
C3    1    0.424811    0.162777    0.558481    11.00000    0.06284    0.07272 =
         0.06386   -0.01750    0.01917   -0.00981
AFIX  43
H3    2    0.427323    0.194410    0.666320    11.00000   -1.20000
AFIX   0
C5    1    0.326041    0.070297    0.300555    11.00000    0.05083    0.07654 =
         0.06118   -0.00974    0.00820   -0.00808
AFIX  43
H5    2    0.261443    0.039017    0.233896    11.00000   -1.20000
AFIX   0
C6    1    0.417881    0.071308    0.238222    11.00000    0.05724    0.07460 =
         0.05001   -0.00628    0.00991   -0.00301
AFIX  43
H6    2    0.414407    0.041567    0.128480    11.00000   -1.20000
AFIX   0
C12   1    0.232603    0.153714    0.679204    11.00000    0.08106    0.10603 =
         0.09371   -0.02712    0.04470   -0.01084
AFIX 137
H12A  2    0.162719    0.140245    0.702272    11.00000   -1.50000
H12B  2    0.243479    0.225882    0.675395    11.00000   -1.50000
H12C  2    0.291110    0.124463    0.772500    11.00000   -1.50000
HKLF    4
REM  tufan13 in P 21/c
REM R1 =  0.0466 for   2076 Fo > 4sig(Fo)  and  0.0711 for all   2841 data
REM    164 parameters refined using      0 restraints
END
WGHT      0.0447      0.3031
REM Highest difference peak  0.293,  deepest hole -0.221,  1-sigma level  0.031
Q1    1   0.8449  0.1264  0.0504  11.00000  0.05    0.29
Q2    1   0.7565  0.1226  0.3216  11.00000  0.05    0.17
Q3    1   0.5568  0.1279  0.2835  11.00000  0.05    0.16
Q4    1   0.2815  0.1274  0.4755  11.00000  0.05    0.15
Q5    1   0.9425  0.1164  0.3142  11.00000  0.05    0.14
Q6    1   0.3756  0.1274  0.5196  11.00000  0.05    0.14
Q7    1   0.8474  0.1267  0.3283  11.00000  0.05    0.13
Q8    1   0.9279  0.1340  0.0449  11.00000  0.05    0.12
Q9    1   0.7841  0.1215  0.1892  11.00000  0.05    0.12
Q10   1   0.7829  0.0563  0.0643  11.00000  0.05    0.11
Q11   1   0.6252  0.1811  0.2196  11.00000  0.05    0.11
Q12   1   0.4646  0.1190  0.2836  11.00000  0.05    0.11
Q13   1   0.3595  0.0865  0.2408  11.00000  0.05    0.11
Q14   1   0.6414  0.0761  0.1654  11.00000  0.05    0.10
Q15   1   0.9166  0.0871  0.0818  11.00000  0.05    0.09
Q16   1   0.3230  0.1175  0.3614  11.00000  0.05    0.09
Q17   1   0.3255  0.0685  0.4350  11.00000  0.05    0.09
Q18   1   1.1005  0.1470 -0.1352  11.00000  0.05    0.09
Q19   1   1.0547  0.0575  0.2942  11.00000  0.05    0.09
Q20   1   0.5187  0.1209  0.4267  11.00000  0.05    0.09
Q21   1   0.6337  0.1049  0.3036  11.00000  0.05    0.09
Q22   1   0.7717  0.1932  0.1797  11.00000  0.05    0.09
Q23   1   0.1740  0.1002  0.7174  11.00000  0.05    0.09
Q24   1   0.9462  0.1075  0.1637  11.00000  0.05    0.08
Q25   1   0.8383  0.1227 -0.1431  11.00000  0.05    0.08
Q26   1   0.6172  0.0822  0.2869  11.00000  0.05    0.08
Q27   1   0.3856  0.0629  0.3185  11.00000  0.05    0.08
Q28   1   0.9512  0.1320  0.1756  11.00000  0.05    0.08
Q29   1   0.3619  0.1715  0.2740  11.00000  0.05    0.08
Q30   1   0.9144  0.0704  0.5462  11.00000  0.05    0.08
Q31   1   0.6806  0.0375  0.1970  11.00000  0.05    0.08
Q32   1   0.2171  0.1765  0.4698  11.00000  0.05    0.08
Q33   1   1.1198  0.1723 -0.1032  11.00000  0.05    0.08
Q34   1   0.7612  0.0301 -0.0545  11.00000  0.05    0.08
Q35   1   0.4146  0.2437  0.6549  11.00000  0.05    0.08
Q36   1   0.4172  0.2020  0.5751  11.00000  0.05    0.08
Q37   1   0.7559  0.2168  0.0567  11.00000  0.05    0.07
Q38   1   0.6241  0.2016  0.0262  11.00000  0.05    0.07
Q39   1   0.7412  0.0504 -0.0822  11.00000  0.05    0.07
Q40   1   0.5779  0.2367  0.4800  11.00000  0.05    0.07
Q41   1   1.0863  0.1260 -0.1650  11.00000  0.05    0.07
Q42   1   0.7250  0.1982  0.4879  11.00000  0.05    0.07
Q43   1   1.0556  0.2075 -0.0141  11.00000  0.05    0.07
Q44   1   0.3418  0.1784  0.4287  11.00000  0.05    0.07
Q45   1   0.9271  0.1708  0.5260  11.00000  0.05    0.07
Q46   1   0.1368  0.0608  0.8029  11.00000  0.05    0.07
Q47   1   0.9772  0.1053 -0.2006  11.00000  0.05    0.07
Q48   1   0.6395  0.2134  0.0797  11.00000  0.05    0.07
Q49   1   0.9962  0.1145 -0.1670  11.00000  0.05    0.07
Q50   1   0.7182  0.0367  0.1080  11.00000  0.05    0.07
;
data_global
_journal_date_recd_electronic     2012-07-03
_journal_date_accepted     2012-08-01
_journal_name_full     'Acta Crystallographica, Section E'
_journal_year     2012
_journal_volume     68
_journal_issue     10
_journal_page_first     o3026
_journal_page_last     o3026
_journal_paper_category     QO
_journal_paper_doi     10.1107/S1600536812034344
_journal_coeditor_code     FB2260
_publ_contact_author
;
      Tufan Akbal
      Ondokuz May\?is University
      Arts and Sciences Faculty
      Department of Physics
      55139 Samsun
      Turkey
;
_publ_contact_author_email     takbal@omu.edu.tr
_publ_contact_author_fax     903624576081
_publ_contact_author_phone     903623121919
_publ_section_title
;
4-Methoxy-<i>N</i>-[(<i>E</i>)-(5-nitrothiophen-2-yl)methylidene]aniline
;
loop_
    _publ_author_name
    _publ_author_footnote
    _publ_author_address
    'Akbal, Tufan' .
;
Department of Physics
Arts and Sciences Faculty
Ondokuz May\?is University
55139 Samsun
Turkey
;
    'A\(gar, Erbil' .
;
Department of Chemistry
Arts and Sciences Faculty
Ondokuz May\?is University
55139 Samsun
Turkey
;
    'G\"um\"u\;s, S\"umeyye' .
;
Department of Chemistry
Arts and Sciences Faculty
Ondokuz May\?is University
55139 Samsun
Turkey
;
    'Erd\"onmez, Ahmet' .
;
Department of Physics
Arts and Sciences Faculty
Ondokuz May\?is University
55139 Samsun
Turkey
;
