# Supplementary material for: 4-Meth­oxy-N-[(E)-(5-nitro­thio­phen-2-yl)methyl­idene]aniline
Source: Acta Crystallogr Sect E Struct Rep Online. 2012 Sep 29;68(Pt 10):o3026. doi: 10.1107/S1600536812034344 (PMC3470380; doi:10.1107/S1600536812034344)
Supplement: Supplementary file 3 [file e-68-o3026-Isup3.hkl]

#
# h,k,l, Fc-squared, Fo-squared, sigma(Fo-squared) and status flag
#
data_I
_shelx_title ' tufan13 in P 21/c'
_shelx_refln_list_code          4
_shelx_F_calc_maximum      285.51
_exptl_crystal_F_000       544.00
_reflns_d_resolution_high  0.7679
 
loop_
 _symmetry_equiv_pos_as_xyz
 'x, y, z'
 '-x, y+1/2, -z+1/2'
 '-x, -y, -z'
 'x, -y-1/2, z-1/2'
 
_cell_length_a    12.5641
_cell_length_b    13.1441
_cell_length_c     7.7896
_cell_angle_alpha  90.000
_cell_angle_beta  106.012
_cell_angle_gamma  90.000
 
_shelx_F_squared_multiplier     1.000
 
loop_
 _refln_index_h
 _refln_index_k
 _refln_index_l
 _refln_F_squared_calc
 _refln_F_squared_meas
 _refln_F_squared_sigma
 _refln_observed_status
   2   0   0       78.84       61.36      3.48 o
   3   0   0        1.12        5.50      2.56 o
   4   0   0     3263.98     2938.54     97.59 o
   5   0   0      114.21      101.55      3.20 o
   6   0   0     3089.31     3127.59     66.96 o
   7   0   0     2388.19     2330.81     63.52 o
   8   0   0       22.03       29.96      3.52 o
   9   0   0      550.76      476.53     17.41 o
  10   0   0      150.25      117.00     12.95 o
  11   0   0      766.64      771.01     34.22 o
  12   0   0       17.94       14.33      2.56 o
  13   0   0       35.20       47.43      3.38 o
  14   0   0        2.68        6.70      2.84 o
  15   0   0       16.01       17.65      3.12 o
   1   1   0     1287.28     1301.57     49.55 o
   2   1   0     4342.72     4318.74     94.78 o
   3   1   0      556.75      559.76      9.54 o
   4   1   0       17.54       14.79      1.58 o
   5   1   0      174.24      178.84      3.50 o
   6   1   0       37.43       46.05      1.68 o
   7   1   0       31.67       35.96      1.73 o
   8   1   0      196.54      183.35      4.25 o
   9   1   0        9.57       12.80      1.62 o
  10   1   0       39.45       44.82      1.78 o
  11   1   0      462.47      457.78      9.94 o
  12   1   0        9.58       13.92      1.92 o
  13   1   0        0.08        2.87      1.84 o
  14   1   0       12.58       14.37      2.16 o
  15   1   0       27.19       26.99      2.27 o
   0   2   0      277.22      358.98     22.36 o
   1   2   0        1.74        2.23      2.27 o
   2   2   0      142.66      147.70      3.66 o
   3   2   0      537.12      514.47     15.72 o
   4   2   0      119.50      110.81      2.97 o
   5   2   0        1.51        3.10      1.53 o
   6   2   0        2.48        7.62      1.74 o
   7   2   0        2.59        7.25      1.59 o
   8   2   0       20.59       20.21      1.52 o
   9   2   0        5.32        6.11      1.54 o
  10   2   0        1.02        6.14      1.64 o
  11   2   0        1.52       30.48      2.17 o
  12   2   0        2.82        3.59      1.78 o
  13   2   0        0.01        2.17      1.81 o
  14   2   0        1.98        3.83      2.28 o
  15   2   0        1.32        5.33      2.29 o
   1   3   0     1148.17     1148.89     16.17 o
   2   3   0     3895.39     3870.27     83.60 o
   3   3   0      320.44      347.98     10.58 o
   4   3   0       36.58       35.19      1.92 o
   5   3   0      376.52      406.28     10.15 o
   6   3   0      138.75      142.19      4.47 o
   7   3   0      115.50      125.36      3.33 o
   8   3   0       67.05       64.86      1.68 o
   9   3   0        0.05        3.85      1.60 o
  10   3   0       41.72       43.47      1.72 o
  11   3   0      414.73      394.84      6.71 o
  12   3   0        0.04        2.33      1.76 o
  13   3   0        6.77        9.47      1.86 o
  14   3   0       22.84       25.03      2.23 o
  15   3   0       25.14       23.44      2.53 o
   0   4   0    81518.42    78638.55   2039.30 o
   1   4   0     2499.02     2416.43     15.86 o
   2   4   0      117.97      101.95      2.28 o
   3   4   0       11.57       16.44      1.66 o
   4   4   0     1708.43     1635.35     40.20 o
   5   4   0       26.37       22.34      1.67 o
   6   4   0     1146.27     1112.07     33.17 o
   7   4   0     1782.73     1825.00     42.52 o
   8   4   0        0.01        3.06      1.55 o
   9   4   0      269.77      236.90      3.71 o
  10   4   0       86.48       73.95      3.78 o
  11   4   0      318.43      320.14      4.60 o
  12   4   0        0.98        3.71      1.88 o
  13   4   0       47.68       56.96      2.21 o
  14   4   0        1.55        4.06      2.12 o
  15   4   0       12.10       11.00      2.41 o
   1   5   0     2398.36     2320.85     21.15 o
   2   5   0      169.37      175.10      2.52 o
   3   5   0      139.15      159.70      2.94 o
   4   5   0        0.84        1.82      1.65 o
   5   5   0      159.47      154.52      2.72 o
   6   5   0       17.68       21.46      1.63 o
   7   5   0        5.24        9.52      1.79 o
   8   5   0      147.42      135.56      2.38 o
   9   5   0        0.95        3.31      1.55 o
  10   5   0       14.23       14.51      1.77 o
  11   5   0      117.87      115.21      2.13 o
  12   5   0       25.04       30.13      1.98 o
  13   5   0        9.25        8.70      2.00 o
  14   5   0        1.24        0.96      2.10 o
  15   5   0       15.63        7.60      4.68 o
   0   6   0      271.50      308.42     23.95 o
   1   6   0        5.98        5.47      1.66 o
   2   6   0      170.11      181.54      3.11 o
   3   6   0      415.83      432.12      4.74 o
   4   6   0       76.74       76.89      1.70 o
   5   6   0        0.68        3.57      1.49 o
   6   6   0        4.38        7.99      1.65 o
   7   6   0        0.00        2.57      1.61 o
   8   6   0       22.63       22.01      1.80 o
   9   6   0        3.62        4.07      1.66 o
  10   6   0        7.84        9.70      1.71 o
  11   6   0        1.21        6.47      1.78 o
  12   6   0        1.57        3.13      1.95 o
  13   6   0        0.80        2.78      1.98 o
  14   6   0        4.44        5.14      2.24 o
   1   7   0     1227.37     1168.31      8.77 o
   2   7   0      113.61      125.44      2.78 o
   3   7   0      231.03      246.53      3.53 o
   4   7   0       82.68       83.02      1.84 o
   5   7   0      237.47      260.57      5.26 o
   6   7   0      101.48       96.02      2.18 o
   7   7   0       53.19       54.30      1.68 o
   8   7   0        2.08        4.09      1.68 o
   9   7   0       48.28       51.53      1.90 o
  10   7   0        5.60        8.92      1.85 o
  11   7   0       90.29       86.98      2.16 o
  12   7   0        0.22        0.65      1.97 o
  13   7   0        1.94        2.78      2.15 o
  14   7   0        6.21        4.91      2.21 o
   0   8   0     6275.32     6327.00     96.46 o
   1   8   0     1140.96     1111.67     21.78 o
   2   8   0      199.11      195.57      2.11 o
   3   8   0        8.92       13.59      1.61 o
   4   8   0      421.89      435.41      8.02 o
   5   8   0       12.54       13.69      1.73 o
   6   8   0      175.96      183.55      3.92 o
   7   8   0      570.89      557.50      7.99 o
   8   8   0        9.15       10.20      1.71 o
   9   8   0       53.14       46.46      1.90 o
  10   8   0       18.56       17.83      1.79 o
  11   8   0       27.73       26.87      2.02 o
  12   8   0       22.27       16.95      2.15 o
  13   8   0       32.44       31.68      2.25 o
   1   9   0      506.08      533.27      6.93 o
   2   9   0       32.52       35.00      1.74 o
   3   9   0        0.07        1.73      1.57 o
   4   9   0        5.32        7.54      1.63 o
   5   9   0       85.22       86.79      3.15 o
   6   9   0       31.24       31.07      1.83 o
   7   9   0        6.38        7.78      1.77 o
   8   9   0       43.19       39.05      1.92 o
   9   9   0        3.31        3.02      1.77 o
  10   9   0       30.58       29.42      1.98 o
  11   9   0       11.31        7.70      1.96 o
  12   9   0       12.18       10.54      2.15 o
  13   9   0        1.19        4.11      2.21 o
   0  10   0       42.99       38.57      2.42 o
   1  10   0        3.96        4.38      1.71 o
   2  10   0        9.85       13.00      1.67 o
   3  10   0       14.78       19.89      1.62 o
   4  10   0        0.35        3.50      1.64 o
   5  10   0        0.67        2.89      1.67 o
   6  10   0        3.14        3.72      1.89 o
   7  10   0        4.55        7.94      1.78 o
   8  10   0        0.02        1.70      1.77 o
   9  10   0        2.44        6.03      1.91 o
  10  10   0       10.07        8.62      2.25 o
  11  10   0        0.09        0.57      2.12 o
  12  10   0        0.49        1.17      2.28 o
   1  11   0      332.46      337.91      6.80 o
   2  11   0        0.28        1.14      1.75 o
   3  11   0       35.70       34.48      1.70 o
   4  11   0       24.58       24.34      1.72 o
   5  11   0       66.15       70.92      1.97 o
   6  11   0       30.19       28.82      1.83 o
   7  11   0        6.94        8.62      1.88 o
   8  11   0        0.01        1.93      1.86 o
   9  11   0       32.34       25.79      2.01 o
  10  11   0        9.35       11.74      2.21 o
  11  11   0       13.65       11.45      2.17 o
  12  11   0        0.04        1.50      6.18 o
   0  12   0      554.38      580.72     24.72 o
   1  12   0      113.57      115.57      2.54 o
   2  12   0       57.16       61.79      2.31 o
   3  12   0        0.07        2.57      1.93 o
   4  12   0       38.23       46.50      2.29 o
   5  12   0        5.76        7.02      1.77 o
   6  12   0       14.33       17.17      1.91 o
   7  12   0       87.47       80.72      2.36 o
   8  12   0        0.12        2.85      2.07 o
   9  12   0       11.83       10.69      2.04 o
  10  12   0        3.93        3.27      2.25 o
  11  12   0        3.53        3.39      2.35 o
   1  13   0       54.05       56.21      1.95 o
   2  13   0       20.48       21.65      1.91 o
   3  13   0        9.46       11.84      1.84 o
   4  13   0        3.30        8.09      1.82 o
   5  13   0       27.57       29.66      1.98 o
   6  13   0       15.26       18.27      1.95 o
   7  13   0        7.31        8.36      1.98 o
   8  13   0        5.69        8.71      2.06 o
   9  13   0        0.23        2.31      2.23 o
  10  13   0        7.15        4.27      2.29 o
   0  14   0       25.20       21.61      2.68 o
   1  14   0        0.86        3.01      1.90 o
   2  14   0        0.01        2.09      1.92 o
   3  14   0        0.18        1.42      1.98 o
   4  14   0        1.40        4.05      1.96 o
   5  14   0        0.60        3.67      2.00 o
   6  14   0        1.83        2.81      2.07 o
   7  14   0        3.03        5.69      2.27 o
   8  14   0        0.62        1.41      2.17 o
   9  14   0        1.69        2.34      7.52 o
   1  15   0       29.75       27.62      2.03 o
   2  15   0        2.44        1.59      1.97 o
   3  15   0        0.58        0.82      1.97 o
   4  15   0        3.51        5.67      2.05 o
   5  15   0       11.71       11.62      2.19 o
   6  15   0        4.19        3.96      2.10 o
   7  15   0        0.70        2.56      2.35 o
   0  16   0       65.50       61.47      3.28 o
   1  16   0        3.01        3.43      2.10 o
   2  16   0        5.71        7.46      2.16 o
   3  16   0        0.29        1.20      2.18 o
   4  16   0        1.67        2.15      2.32 o
   5  16   0        0.77        3.33      2.22 o
   1  17   0        3.98        3.65      2.64 o
 -16   1   1        2.55        4.08      2.80 o
 -15   1   1       17.75       19.12      2.24 o
 -14   1   1        2.25        8.16      1.99 o
 -13   1   1       12.89       14.90      1.80 o
 -12   1   1       11.96       11.61      1.73 o
 -11   1   1      197.09      206.25      6.46 o
 -10   1   1        1.39       43.32      3.45 o
  -9   1   1       16.97       17.93      1.48 o
  -8   1   1        1.16        6.68      1.52 o
  -7   1   1      111.20      104.70      1.77 o
  -6   1   1     2128.02     2099.76     40.96 o
  -5   1   1       38.32       38.65      1.63 o
  -4   1   1      296.31      270.62      4.81 o
  -3   1   1      613.71      562.78      8.15 o
  -2   1   1        1.07        0.90      1.95 o
  -1   1   1     1505.14     1504.20     14.19 o
   0   1   1      328.10      325.40      4.98 o
   1   1   1    12090.50    12524.78    361.88 o
   2   1   1     1216.23     1261.58     37.74 o
   3   1   1      416.15      402.43     11.24 o
   4   1   1      231.59      251.97      7.34 o
   5   1   1     1972.40     1974.57     51.46 o
   6   1   1       11.58       13.53      1.57 o
   7   1   1      257.05      235.64      4.03 o
   8   1   1       47.02       50.00      1.80 o
   9   1   1        5.64        5.18      1.62 o
  10   1   1       71.88       72.17      2.00 o
  11   1   1       41.75       39.84      1.72 o
  12   1   1       69.56       72.05      2.02 o
  13   1   1        2.40        3.40      2.27 o
  14   1   1       41.80       42.14      2.31 o
  15   1   1        2.62        4.37      2.36 o
 -15   2   1        4.96        6.03      2.06 o
 -14   2   1       61.07       66.30      2.09 o
 -13   2   1        3.37        5.55      2.00 o
 -12   2   1       32.46       38.39      1.90 o
 -11   2   1      167.51      182.11      5.85 o
 -10   2   1     2649.89     2474.87     61.63 o
  -9   2   1       14.52       18.50      1.59 o
  -8   2   1     1002.28      941.56     22.16 o
  -7   2   1     1051.98     1078.40     22.03 o
  -6   2   1     2099.21     2079.28     41.39 o
  -5   2   1     1667.78     1526.46     30.75 o
  -4   2   1      272.41      278.45      6.41 o
  -3   2   1     1141.56     1149.87     24.16 o
  -2   2   1       70.30       63.00      2.06 o
  -1   2   1     2164.72     2135.85     24.92 o
   0   2   1    10474.86    10988.31    157.35 o
   1   2   1    14653.56    15093.12    231.21 o
   2   2   1       44.46       36.76      2.33 o
   3   2   1     4671.16     4510.10    120.35 o
   4   2   1     1328.46     1312.31     27.72 o
   5   2   1       16.06        6.05      1.79 o
   6   2   1      708.96      696.11     19.11 o
   7   2   1       47.32       32.07      1.75 o
   8   2   1      289.34      279.23      7.53 o
   9   2   1        1.01        1.40      1.58 o
  10   2   1      199.32      223.34      5.97 o
  11   2   1        9.25       10.60      1.84 o
  12   2   1       66.43       73.17      2.07 o
  13   2   1       16.95       23.56      2.13 o
  14   2   1       30.15       31.46      2.36 o
  15   2   1        0.08        1.13      2.66 o
 -15   3   1       16.07       19.40      2.46 o
 -14   3   1        1.63        3.89      2.16 o
 -13   3   1        7.23        9.70      1.82 o
 -12   3   1        4.41        4.59      1.81 o
 -11   3   1       50.80       55.57      1.87 o
 -10   3   1      108.72      137.57      5.17 o
  -9   3   1       38.73       33.83      1.76 o
  -8   3   1        1.02       11.59      1.54 o
  -7   3   1      229.69      231.25      5.47 o
  -6   3   1     1087.52     1035.29     32.41 o
  -5   3   1      232.40      258.29      5.49 o
  -4   3   1      401.54      370.60      6.58 o
  -3   3   1      720.34      680.28     12.04 o
  -2   3   1       98.97      106.75      2.08 o
  -1   3   1      259.01      285.72      4.43 o
   0   3   1      231.09      242.44      2.95 o
   1   3   1    18218.82    18293.94    207.03 o
   2   3   1      515.57      473.95     12.49 o
   3   3   1        1.95        8.12      1.83 o
   4   3   1      229.94      279.92      7.70 o
   5   3   1     1297.22     1285.05     33.17 o
   6   3   1        8.42       12.57      1.69 o
   7   3   1      276.61      279.00      6.47 o
   8   3   1       30.85       35.32      1.73 o
   9   3   1        0.05        1.47      1.64 o
  10   3   1        1.46        5.19      1.71 o
  11   3   1        0.11        2.79      1.91 o
  12   3   1       67.71       70.66      2.17 o
  13   3   1       27.74       27.83      2.25 o
  14   3   1        7.81        9.76      2.34 o
 -15   4   1        0.03        3.58      2.09 o
 -14   4   1        1.99        7.13      2.15 o
 -13   4   1        0.95       -0.50      1.87 o
 -12   4   1        0.78        2.23      1.88 o
 -11   4   1       12.45       20.88      1.95 o
 -10   4   1        2.14       11.81      1.87 o
  -9   4   1       93.19       88.72      1.88 o
  -8   4   1      158.64      165.07      4.20 o
  -7   4   1      116.71      117.63      4.06 o
  -6   4   1       50.12       57.71      1.67 o
  -5   4   1        4.91        6.91      1.50 o
  -4   4   1        4.71        6.03      1.53 o
  -3   4   1        5.99        4.17      1.55 o
  -2   4   1        4.46        4.04      1.67 o
  -1   4   1      657.09      644.53      7.50 o
   0   4   1     3771.44     3760.38     42.81 o
   1   4   1      514.50      506.49      9.54 o
   2   4   1        4.95        6.34      1.78 o
   3   4   1      326.42      324.79      7.74 o
   4   4   1      152.03      166.28      2.91 o
   5   4   1      107.67      120.19      3.66 o
   6   4   1       19.45       24.63      1.62 o
   7   4   1        3.68        7.83      1.68 o
   8   4   1        0.21        2.05      1.69 o
   9   4   1        1.48        2.38      1.60 o
  10   4   1       14.93       14.41      1.75 o
  11   4   1       36.31       39.29      1.92 o
  12   4   1       33.23       32.52      2.05 o
  13   4   1        9.47        9.80      2.04 o
  14   4   1        0.17        4.12      2.26 o
 -15   5   1       14.23       16.94      2.38 o
 -14   5   1        1.51        5.04      1.99 o
 -13   5   1        0.03        2.69      1.95 o
 -12   5   1        1.43        1.50      1.80 o
 -11   5   1      195.95      200.46      4.50 o
 -10   5   1       17.38       28.99      1.83 o
  -9   5   1        2.27        3.02      1.65 o
  -8   5   1        0.07        2.91      1.64 o
  -7   5   1       55.58       57.97      1.69 o
  -6   5   1      860.62      873.01     15.48 o
  -5   5   1        8.59        8.32      1.51 o
  -4   5   1      129.27      123.81      1.92 o
  -3   5   1       16.76       19.80      1.69 o
  -2   5   1      378.70      372.94      8.53 o
  -1   5   1        2.56        4.34      1.68 o
   0   5   1       95.50       93.25      2.03 o
   1   5   1     1998.71     2040.09     30.31 o
   2   5   1      732.43      776.25     11.02 o
   3   5   1      307.58      294.66      7.81 o
   4   5   1        3.63        9.47      1.81 o
   5   5   1      775.26      813.60     14.78 o
   6   5   1        0.08        1.27      1.46 o
   7   5   1      105.80       99.09      1.86 o
   8   5   1       14.52       14.16      1.73 o
   9   5   1        0.23        1.43      1.68 o
  10   5   1       28.88       30.56      1.88 o
  11   5   1       20.98       20.38      1.94 o
  12   5   1       21.52       23.14      2.02 o
  13   5   1        0.11        1.89      2.15 o
  14   5   1       30.41       28.91      2.50 o
 -15   6   1        1.19        2.95      2.55 o
 -14   6   1       32.40       34.22      2.10 o
 -13   6   1        8.32        7.65      1.93 o
 -12   6   1       73.07       71.07      1.91 o
 -11   6   1       14.53       20.40      1.91 o
 -10   6   1      868.03      820.83     16.53 o
  -9   6   1       10.44       12.22      1.69 o
  -8   6   1      259.76      245.55      5.97 o
  -7   6   1      505.72      478.92      7.66 o
  -6   6   1      579.42      574.54      9.64 o
  -5   6   1      746.43      694.57     14.82 o
  -4   6   1        0.06        2.16      1.55 o
  -3   6   1      828.92      809.01     12.51 o
  -2   6   1       37.64       36.34      1.69 o
  -1   6   1      998.13      970.59     12.08 o
   0   6   1     1193.75     1254.45     15.13 o
   1   6   1     1848.78     1854.50     29.20 o
   2   6   1      163.94      172.03      2.16 o
   3   6   1      510.58      480.10     11.50 o
   4   6   1      710.86      664.43     15.50 o
   5   6   1       13.54       11.25      1.64 o
   6   6   1      392.75      389.20      8.93 o
   7   6   1        0.62        2.77      1.71 o
   8   6   1      288.21      275.98      4.47 o
   9   6   1       15.68       16.29      1.80 o
  10   6   1       42.85       46.01      1.89 o
  11   6   1        7.32        9.36      1.96 o
  12   6   1       10.10       13.52      2.05 o
  13   6   1       17.00       19.72      2.25 o
  14   6   1        7.64        9.13      2.39 o
 -14   7   1        0.01        2.11      2.08 o
 -13   7   1        1.09        2.08      1.92 o
 -12   7   1        0.96        3.32      1.88 o
 -11   7   1       24.39       25.88      1.81 o
 -10   7   1       87.57       91.41      2.90 o
  -9   7   1       83.44       81.70      1.88 o
  -8   7   1        7.91        8.51      1.70 o
  -7   7   1      150.45      155.11      3.04 o
  -6   7   1      336.13      330.74      5.65 o
  -5   7   1        9.27       13.37      1.56 o
  -4   7   1      191.00      175.23      3.27 o
  -3   7   1       43.46       36.02      1.62 o
  -2   7   1       28.73       35.45      1.70 o
  -1   7   1        2.60        2.31      1.63 o
   0   7   1      206.43      188.72      2.14 o
   1   7   1     2709.94     2753.66     41.73 o
   2   7   1      412.69      385.38      8.52 o
   3   7   1        0.18        2.17      1.62 o
   4   7   1        0.42        4.50      1.64 o
   5   7   1      284.66      288.90      4.04 o
   6   7   1        7.18        8.41      1.72 o
   7   7   1      102.50       97.03      2.15 o
   8   7   1        6.38       13.01      1.79 o
   9   7   1        0.30        1.34      1.82 o
  10   7   1       10.79       10.41      1.91 o
  11   7   1       15.23       15.92      2.14 o
  12   7   1       16.39       14.20      2.06 o
  13   7   1       20.81       20.66      2.24 o
 -14   8   1        1.28        2.76      2.24 o
 -13   8   1        3.13        5.34      2.29 o
 -12   8   1        3.48        3.72      1.95 o
 -11   8   1        0.71        4.88      1.83 o
 -10   8   1        6.76        8.63      1.85 o
  -9   8   1       17.86       18.97      1.76 o
  -8   8   1       32.23       30.63      1.76 o
  -7   8   1       11.54       15.19      1.65 o
  -6   8   1        0.67        4.49      1.78 o
  -5   8   1        0.18        2.04      1.57 o
  -4   8   1        1.74        3.63      1.56 o
  -3   8   1       30.65       28.86      1.63 o
  -2   8   1        0.36        1.53      1.60 o
  -1   8   1       23.64       28.22      1.61 o
   0   8   1      463.49      479.44      7.63 o
   1   8   1       32.37       32.52      1.68 o
   2   8   1        1.09        3.30      1.66 o
   3   8   1       47.16       47.31      1.71 o
   4   8   1        9.64       13.50      1.70 o
   5   8   1       15.63       18.70      1.93 o
   6   8   1        2.34        3.71      1.76 o
   7   8   1        9.91       10.58      1.70 o
   8   8   1        5.95        8.71      1.98 o
   9   8   1       11.00       11.17      1.86 o
  10   8   1       12.19       13.30      2.04 o
  11   8   1        8.26        8.62      2.22 o
  12   8   1        6.71        7.03      2.20 o
  13   8   1        2.34        4.00      2.27 o
 -13   9   1        3.01        1.27      2.09 o
 -12   9   1        0.32       -0.77      1.97 o
 -11   9   1       61.05       51.17      1.97 o
 -10   9   1        0.00        0.46      1.91 o
  -9   9   1       16.92       17.17      1.79 o
  -8   9   1        0.18        1.64      1.67 o
  -7   9   1       36.60       39.10      1.81 o
  -6   9   1      132.01      136.90      2.97 o
  -5   9   1       10.45        8.61      1.61 o
  -4   9   1       51.48       46.35      1.74 o
  -3   9   1      104.32      106.43      1.92 o
  -2   9   1      214.19      215.51      3.74 o
  -1   9   1      164.10      167.12      2.23 o
   0   9   1       63.80       69.48      1.79 o
   1   9   1      457.76      495.46      3.15 o
   2   9   1       10.87       16.54      1.72 o
   3   9   1       25.02       24.22      1.72 o
   4   9   1        3.10        5.22      1.75 o
   5   9   1      134.72      145.14      2.46 o
   6   9   1        0.96        2.94      1.68 o
   7   9   1       16.67       19.31      1.81 o
   8   9   1        2.27        4.18      1.82 o
   9   9   1        3.66        3.35      1.93 o
  10   9   1        0.12        2.29      2.02 o
  11   9   1        2.94        2.04      2.09 o
  12   9   1        6.00        6.79      2.26 o
 -13  10   1        4.05        2.71      2.22 o
 -12  10   1       33.15       29.08      2.16 o
 -11  10   1        0.00        2.76      2.14 o
 -10  10   1      120.63      107.40      2.24 o
  -9  10   1       13.21       13.44      1.86 o
  -8  10   1       63.23       59.38      1.89 o
  -7  10   1       86.93       84.09      1.97 o
  -6  10   1       74.99       76.07      1.86 o
  -5  10   1      143.08      143.76      2.65 o
  -4  10   1       23.28       26.67      1.71 o
  -3  10   1      215.20      224.43      2.63 o
  -2  10   1        9.13       12.53      1.73 o
  -1  10   1      183.62      192.41      3.07 o
   0  10   1      221.60      210.94      2.60 o
   1  10   1      156.83      176.64      2.70 o
   2  10   1      116.49      109.45      1.91 o
   3  10   1       34.31       34.09      1.81 o
   4  10   1      111.50      111.04      2.45 o
   5  10   1        2.79        5.58      1.75 o
   6  10   1      118.13      117.64      3.51 o
   7  10   1       13.85       10.55      1.91 o
   8  10   1      123.70      117.36      2.95 o
   9  10   1        8.82       10.12      2.24 o
  10  10   1        1.47        3.28      2.14 o
  11  10   1        0.23        1.21      2.40 o
  12  10   1        2.84        4.23      2.39 o
 -12  11   1        1.63        1.14      2.30 o
 -11  11   1       18.41       15.26      2.22 o
 -10  11   1        3.20        6.04      1.95 o
  -9  11   1       11.13       11.74      1.91 o
  -8  11   1        9.54       12.07      1.80 o
  -7  11   1       30.00       32.91      1.82 o
  -6  11   1       76.79       79.58      1.93 o
  -5  11   1        0.20        2.68      1.77 o
  -4  11   1       60.72       66.97      1.91 o
  -3  11   1        0.67        2.98      1.61 o
  -2  11   1       10.04       11.87      1.75 o
  -1  11   1        0.40        3.99      1.69 o
   0  11   1      172.23      174.59      3.63 o
   1  11   1       97.23      108.38      2.35 o
   2  11   1        7.06       11.03      1.90 o
   3  11   1       34.30       39.79      1.85 o
   4  11   1       17.72       17.08      1.76 o
   5  11   1       41.63       45.36      1.83 o
   6  11   1        9.47       10.45      2.08 o
   7  11   1       33.44       33.38      2.01 o
   8  11   1        0.23        2.39      1.93 o
   9  11   1        1.00        2.77      2.18 o
  10  11   1        1.14        1.92      2.23 o
  11  11   1        5.81        6.50      2.32 o
 -11  12   1        0.15        2.34      2.31 o
 -10  12   1        7.25        8.46      2.06 o
  -9  12   1        1.38        3.20      2.00 o
  -8  12   1        0.17        1.87      1.98 o
  -7  12   1        0.64        3.49      1.95 o
  -6  12   1        1.47        3.37      1.83 o
  -5  12   1        0.72        1.89      1.89 o
  -4  12   1        2.23        2.50      1.76 o
  -3  12   1        8.95       11.14      1.80 o
  -2  12   1        0.01        2.32      1.70 o
  -1  12   1        0.27        0.50      1.67 o
   0  12   1       27.71       27.24      1.84 o
   1  12   1        0.01        2.46      1.77 o
   2  12   1        1.99        3.66      1.81 o
   3  12   1        0.10        0.55      1.71 o
   4  12   1        3.10        7.29      1.83 o
   5  12   1        0.51        0.33      1.85 o
   6  12   1        0.34        1.33      2.20 o
   7  12   1        3.97        5.43      2.10 o
   8  12   1        4.27        6.13      2.08 o
   9  12   1        5.33        3.22      2.18 o
  10  12   1        0.72        1.70      2.23 o
 -10  13   1        0.16        0.29      2.15 o
  -9  13   1        8.91        9.79      2.25 o
  -8  13   1        0.12        3.11      2.04 o
  -7  13   1        5.63        5.89      2.22 o
  -6  13   1       24.76       22.89      1.97 o
  -5  13   1        4.12        6.22      1.96 o
  -4  13   1       11.40       11.50      1.86 o
  -3  13   1       23.72       25.31      1.89 o
  -2  13   1       14.39       15.76      1.81 o
  -1  13   1       21.88       21.65      1.91 o
   0  13   1        2.92        5.68      1.93 o
   1  13   1       87.42       90.83      2.47 o
   2  13   1        0.03        0.73      1.91 o
   3  13   1        2.22        4.60      1.80 o
   4  13   1        0.31        5.04      1.88 o
   5  13   1       24.43       26.23      2.07 o
   6  13   1        1.90        4.68      2.26 o
   7  13   1        1.22        3.87      2.07 o
   8  13   1        0.26        1.64      2.18 o
   9  13   1        1.29        2.09      2.22 o
  -9  14   1        5.95        5.27      2.23 o
  -8  14   1       18.49       18.20      2.19 o
  -7  14   1        5.94        5.96      2.23 o
  -6  14   1        7.17        7.23      2.05 o
  -5  14   1       15.33       16.02      2.07 o
  -4  14   1        5.06        6.25      1.89 o
  -3  14   1       16.61       17.85      2.00 o
  -2  14   1        0.40        2.75      1.99 o
  -1  14   1       12.95       15.71      1.91 o
   0  14   1       70.10       70.95      2.46 o
   1  14   1       31.08       38.69      1.94 o
   2  14   1       18.82       19.39      1.97 o
   3  14   1        2.52        6.38      1.88 o
   4  14   1        4.70        4.96      2.01 o
   5  14   1        0.10        2.09      2.03 o
   6  14   1       17.03       15.86      2.30 o
   7  14   1        4.17        5.93      2.27 o
   8  14   1       14.46       13.39      2.35 o
  -7  15   1        2.89        4.33      2.46 o
  -6  15   1       10.46       12.52      2.17 o
  -5  15   1        0.12        1.86      2.09 o
  -4  15   1        9.09       12.35      2.09 o
  -3  15   1        0.04        0.11      2.07 o
  -2  15   1        7.74       11.07      1.94 o
  -1  15   1        0.08        1.41      1.97 o
   0  15   1       39.13       41.51      2.22 o
   1  15   1        0.01        1.08      1.94 o
   2  15   1        2.04        1.66      2.04 o
   3  15   1       14.83       18.16      2.11 o
   4  15   1        7.19        7.12      2.07 o
   5  15   1        2.80        3.14      2.23 o
   6  15   1        1.79        0.99      2.48 o
  -5  16   1        0.69        1.86      2.30 o
  -4  16   1        0.22        3.15      2.22 o
  -3  16   1        0.22       -2.04      2.10 o
  -2  16   1        0.19        1.41      2.09 o
  -1  16   1        0.01        1.74      2.31 o
   0  16   1        5.22        7.12      2.18 o
   1  16   1        0.52        1.60      2.22 o
   2  16   1        1.54        3.23      2.11 o
   3  16   1        0.33        2.65      2.21 o
   4  16   1        0.31        1.75      2.28 o
   0  17   1        0.63        2.67      6.10 o
 -16   0   2       16.93       21.97      3.31 o
 -15   0   2       17.46       14.39      2.88 o
 -14   0   2        7.79        8.09      2.67 o
 -13   0   2       90.38      106.65      3.97 o
 -12   0   2       64.34       65.80      2.51 o
 -11   0   2       17.46       18.54      2.20 o
 -10   0   2      711.04      694.37     30.16 o
  -9   0   2       64.25       59.01      2.49 o
  -8   0   2       89.22       96.20      2.75 o
  -7   0   2     1842.37     1766.24     63.35 o
  -6   0   2     1927.61     1975.12     33.88 o
  -5   0   2       27.14       24.58      2.29 o
  -4   0   2     2375.87     2066.39     45.51 o
  -3   0   2      501.42      419.46      6.64 o
  -2   0   2      203.86      197.14      5.26 o
  -1   0   2     1316.92     1216.01     13.84 o
   0   0   2      283.28      245.77      5.58 o
   1   0   2       43.28       48.59      4.52 o
   2   0   2      168.99      181.56      9.09 o
   3   0   2     1443.56     1510.11     67.86 o
   4   0   2     2587.34     2608.70    115.06 o
   5   0   2      117.24      153.35      5.85 o
   6   0   2       27.97       36.67      2.54 o
   7   0   2      782.88      738.76     23.96 o
   8   0   2      272.17      269.06      7.23 o
   9   0   2       86.69       84.63      3.45 o
  10   0   2        7.59        8.99      2.79 o
  11   0   2      199.46      199.81      5.55 o
  12   0   2       29.74       29.81      2.94 o
  13   0   2       13.68       17.52      3.02 o
  14   0   2       29.75       26.29      3.33 o
 -16   1   2       13.78       16.14      2.11 o
 -15   1   2        0.17        1.47      1.99 o
 -14   1   2       32.66       36.99      1.99 o
 -13   1   2       13.77       20.08      1.80 o
 -12   1   2        6.66        7.38      1.69 o
 -11   1   2       37.07       39.57      1.61 o
 -10   1   2       12.98       29.99      1.67 o
  -9   1   2      355.02      329.93      5.92 o
  -8   1   2        8.81       10.11      1.46 o
  -7   1   2       10.52       15.28      1.49 o
  -6   1   2      911.81     1065.53     14.67 o
  -5   1   2     2833.44     2813.56     35.99 o
  -4   1   2       12.46        9.13      1.59 o
  -3   1   2     3880.54     3634.51     20.86 o
  -2   1   2     1480.66     1422.60     12.82 o
  -1   1   2      579.34      620.10      5.14 o
   0   1   2      199.62      199.18      3.42 o
   1   1   2       51.90       42.23      3.19 o
   2   1   2     1012.37     1010.87     22.90 o
   3   1   2       35.36       37.15      2.31 o
   4   1   2      367.00      320.73      8.95 o
   5   1   2      391.98      440.18     13.27 o
   6   1   2      365.42      343.11      6.84 o
   7   1   2       23.24       24.71      1.86 o
   8   1   2      170.61      162.68      4.83 o
   9   1   2       65.26       70.73      2.17 o
  10   1   2       17.24       15.87      1.92 o
  11   1   2        6.43       11.38      1.90 o
  12   1   2       27.10       28.89      1.98 o
  13   1   2       21.44       22.83      2.27 o
  14   1   2        2.70        4.42      2.27 o
 -16   2   2        0.09        2.91      2.19 o
 -15   2   2        0.02        1.56      2.05 o
 -14   2   2        0.00        7.64      1.96 o
 -13   2   2        4.67        2.96      1.79 o
 -12   2   2        6.00        5.92      1.83 o
 -11   2   2       21.27       19.91      1.77 o
 -10   2   2       43.59       42.65      1.68 o
  -9   2   2        4.34       11.65      1.56 o
  -8   2   2       38.12       39.53      1.50 o
  -7   2   2       54.19       53.55      1.49 o
  -6   2   2        1.90       19.00      1.69 o
  -5   2   2        0.02       20.35      1.66 o
  -4   2   2       21.13       23.99      1.74 o
  -3   2   2        1.90       16.90      1.84 o
  -2   2   2      168.27      172.68      2.45 o
  -1   2   2      354.63      349.88      3.14 o
   0   2   2      737.05      815.87      5.33 o
   1   2   2      967.62     1009.26     19.41 o
   2   2   2      367.80      397.59     12.40 o
   3   2   2       14.71       15.34      2.06 o
   4   2   2       21.45       20.90      2.02 o
   5   2   2        5.83       10.04      1.80 o
   6   2   2        0.08        3.33      1.67 o
   7   2   2        0.70        3.21      1.74 o
   8   2   2        1.86        4.98      1.69 o
   9   2   2        0.00        3.20      1.84 o
  10   2   2        0.00        1.89      1.91 o
  11   2   2        1.27        3.39      1.95 o
  12   2   2        7.08        8.65      2.11 o
  13   2   2        3.82        5.28      2.10 o
  14   2   2        0.35        2.85      2.90 o
 -16   3   2        8.13        7.19      3.55 o
 -15   3   2        0.55        4.40      2.23 o
 -14   3   2       18.63       21.43      2.02 o
 -13   3   2        4.23        7.20      1.85 o
 -12   3   2        0.43        5.75      1.74 o
 -11   3   2       59.62       67.33      1.87 o
 -10   3   2        0.99        6.00      1.67 o
  -9   3   2       19.90       23.23      1.57 o
  -8   3   2       53.67       48.71      1.53 o
  -7   3   2       15.04       14.25      1.64 o
  -6   3   2      620.13      691.36     10.54 o
  -5   3   2     1337.38     1329.48     19.17 o
  -4   3   2       15.09       14.28      1.50 o
  -3   3   2     1405.55     1395.97     18.26 o
  -2   3   2     1227.12     1161.24     14.06 o
  -1   3   2      212.79      229.37      3.41 o
   0   3   2     1493.97     1546.16     14.82 o
   1   3   2       67.37       75.06      2.37 o
   2   3   2      191.74      194.84      2.90 o
   3   3   2       67.99       78.13      2.14 o
   4   3   2      188.18      180.16      5.35 o
   5   3   2      408.67      428.90     11.35 o
   6   3   2      144.03      137.17      4.02 o
   7   3   2       27.67       29.07      1.99 o
   8   3   2       77.55       79.51      2.60 o
   9   3   2      118.49      119.33      3.91 o
  10   3   2       65.84       60.46      2.15 o
  11   3   2        4.54        7.65      2.12 o
  12   3   2        1.89        5.52      2.22 o
  13   3   2       24.74       23.47      2.29 o
  14   3   2        4.62        5.52      2.47 o
 -15   4   2       12.80       14.03      2.26 o
 -14   4   2        1.20        1.30      1.91 o
 -13   4   2       65.26       68.89      2.14 o
 -12   4   2       65.05       64.49      1.91 o
 -11   4   2       22.74       21.49      1.74 o
 -10   4   2      514.76      535.69      8.96 o
  -9   4   2      127.73      121.73      3.46 o
  -8   4   2       15.44       22.75      1.67 o
  -7   4   2      528.14      511.77      8.92 o
  -6   4   2     1405.15     1384.89     25.07 o
  -5   4   2        7.00       11.40      1.55 o
  -4   4   2     1869.62     1768.42     30.32 o
  -3   4   2      586.25      552.96      8.98 o
  -2   4   2      598.61      604.31     12.53 o
  -1   4   2      244.01      253.25      5.14 o
   0   4   2      720.49      643.55     10.86 o
   1   4   2       82.21       80.53      2.13 o
   2   4   2      367.66      370.49      8.28 o
   3   4   2      363.97      346.71      5.65 o
   4   4   2      641.44      608.80      9.98 o
   5   4   2        0.50        1.86      1.67 o
   6   4   2       10.72       14.57      1.81 o
   7   4   2      578.56      541.06     13.28 o
   8   4   2      226.65      211.90      5.02 o
   9   4   2      113.96      102.49      2.30 o
  10   4   2        6.19        5.77      1.91 o
  11   4   2      164.81      163.73      2.77 o
  12   4   2        8.58        8.70      2.15 o
  13   4   2        5.31       10.85      2.24 o
  14   4   2       18.58       18.98      2.51 o
 -15   5   2        0.01        3.72      2.08 o
 -14   5   2       31.30       28.12      1.99 o
 -13   5   2        4.93        8.11      1.87 o
 -12   5   2        5.60        6.82      1.73 o
 -11   5   2        4.08        7.40      1.67 o
 -10   5   2       46.24       60.00      1.99 o
  -9   5   2      544.12      528.67     10.43 o
  -8   5   2       81.49       75.08      1.65 o
  -7   5   2       90.49       81.84      2.15 o
  -6   5   2       44.83       52.61      1.58 o
  -5   5   2      792.66      767.81     13.22 o
  -4   5   2        3.55        5.44      1.63 o
  -3   5   2     1821.16     1772.68     35.48 o
  -2   5   2       86.74       76.86      1.81 o
  -1   5   2      394.74      447.65      9.24 o
   0   5   2        0.22        1.67      1.72 o
   1   5   2        5.83       14.75      1.88 o
   2   5   2     1520.20     1533.14     27.85 o
   3   5   2      346.00      342.18      7.12 o
   4   5   2      143.55      123.56      2.19 o
   5   5   2       14.79       21.19      1.78 o
   6   5   2      175.96      161.14      2.66 o
   7   5   2       10.27       13.93      1.77 o
   8   5   2      122.46      124.69      3.65 o
   9   5   2        7.39       11.72      1.97 o
  10   5   2        1.28        1.94      1.90 o
  11   5   2       29.02       31.12      2.20 o
  12   5   2       33.22       30.93      2.17 o
  13   5   2       23.16       21.08      2.48 o
 -15   6   2        0.00        3.59      2.24 o
 -14   6   2        0.00        3.78      2.03 o
 -13   6   2        9.46       11.97      1.91 o
 -12   6   2        4.61        3.78      1.81 o
 -11   6   2       31.27       28.59      1.74 o
 -10   6   2      104.19      101.27      2.22 o
  -9   6   2       29.56       28.88      1.67 o
  -8   6   2       23.90       22.66      1.64 o
  -7   6   2       49.45       51.69      1.73 o
  -6   6   2       12.34       13.37      1.55 o
  -5   6   2        0.66        5.41      1.68 o
  -4   6   2       52.41       53.89      1.61 o
  -3   6   2        0.22        4.26      1.57 o
  -2   6   2      258.08      265.68      4.44 o
  -1   6   2      403.98      421.67      4.40 o
   0   6   2      477.12      505.06      6.97 o
   1   6   2      712.32      697.70      8.11 o
   2   6   2      623.04      620.56      9.41 o
   3   6   2        2.82        2.92      1.76 o
   4   6   2        5.34        5.52      1.86 o
   5   6   2        8.82        9.27      1.77 o
   6   6   2        0.64        2.71      1.77 o
   7   6   2        1.40        2.72      1.82 o
   8   6   2        4.87        6.42      1.85 o
   9   6   2        1.13        4.80      1.99 o
  10   6   2        0.17        2.82      1.93 o
  11   6   2        0.15        0.16      2.16 o
  12   6   2        5.69       10.07      2.33 o
  13   6   2        3.78        4.07      2.30 o
 -14   7   2       11.35        6.87      2.14 o
 -13   7   2        2.83        5.02      1.92 o
 -12   7   2        4.22        6.69      1.97 o
 -11   7   2       24.52       26.39      1.73 o
 -10   7   2        2.18        4.71      1.79 o
  -9   7   2        4.82        6.34      1.60 o
  -8   7   2       42.29       41.91      1.67 o
  -7   7   2       77.98       78.79      1.70 o
  -6   7   2       40.17       49.24      1.75 o
  -5   7   2      179.03      179.84      4.25 o
  -4   7   2        2.05        1.27      1.52 o
  -3   7   2      162.65      167.42      4.46 o
  -2   7   2       68.26       68.55      1.83 o
  -1   7   2      140.76      145.54      1.99 o
   0   7   2      459.51      458.25      5.55 o
   1   7   2      356.24      343.94      7.11 o
   2   7   2      354.14      359.23      5.06 o
   3   7   2        0.85        4.01      1.65 o
   4   7   2       32.06       34.02      1.82 o
   5   7   2       55.06       63.92      1.90 o
   6   7   2       14.77       15.33      2.03 o
   7   7   2        6.98        9.65      1.92 o
   8   7   2        8.54       11.61      1.97 o
   9   7   2       57.98       56.60      2.10 o
  10   7   2       22.81       21.91      2.10 o
  11   7   2        3.12        4.02      2.07 o
  12   7   2        1.16        2.76      2.21 o
  13   7   2       34.12       25.89      2.51 o
 -14   8   2        0.75        3.52      2.28 o
 -13   8   2       27.60       26.45      2.14 o
 -12   8   2       28.74       25.32      1.98 o
 -11   8   2       11.71       11.57      1.92 o
 -10   8   2      185.40      174.36      3.11 o
  -9   8   2      125.08      109.87      2.13 o
  -8   8   2        0.02        1.74      1.61 o
  -7   8   2       14.39       17.83      1.73 o
  -6   8   2      420.06      411.92      4.01 o
  -5   8   2       14.97       13.43      1.59 o
  -4   8   2      420.72      388.25      8.59 o
  -3   8   2      259.36      262.93      2.63 o
  -2   8   2      422.23      431.12      6.06 o
  -1   8   2       10.23       14.69      1.70 o
   0   8   2      246.70      243.10      2.83 o
   1   8   2       79.26       72.59      1.81 o
   2   8   2      187.49      187.54      2.47 o
   3   8   2        4.70        6.44      1.73 o
   4   8   2        0.02        1.50      1.67 o
   5   8   2       50.20       44.72      1.95 o
   6   8   2        3.83        4.98      1.88 o
   7   8   2      207.73      213.39      3.95 o
   8   8   2      121.55      112.05      2.80 o
   9   8   2       82.88       70.33      2.14 o
  10   8   2        0.89        0.91      2.12 o
  11   8   2       76.50       68.76      2.33 o
  12   8   2        0.23       -0.24      2.40 o
 -13   9   2        2.53        3.64      2.13 o
 -12   9   2        2.06        4.27      2.01 o
 -11   9   2        2.85        7.09      2.01 o
 -10   9   2        0.56        2.10      1.85 o
  -9   9   2      109.84      105.20      2.05 o
  -8   9   2       13.91       14.75      1.66 o
  -7   9   2       76.72       73.30      1.96 o
  -6   9   2        0.04        2.34      1.80 o
  -5   9   2      147.00      156.02      1.98 o
  -4   9   2        1.13       -0.77      1.63 o
  -3   9   2      310.63      299.52      6.17 o
  -2   9   2       14.99       15.83      1.75 o
  -1   9   2        1.18        2.53      1.62 o
   0   9   2        8.07        8.46      1.65 o
   1   9   2       14.63       12.22      1.73 o
   2   9   2      244.56      253.83      4.09 o
   3   9   2       60.90       56.72      1.87 o
   4   9   2       47.52       48.81      1.85 o
   5   9   2        9.75       10.40      1.92 o
   6   9   2       62.33       64.17      1.98 o
   7   9   2        0.28        1.48      1.98 o
   8   9   2       34.22       39.82      2.04 o
   9   9   2        1.54        5.45      2.09 o
  10   9   2        0.07       -0.05      2.13 o
  11   9   2        2.49        3.84      2.22 o
  12   9   2        7.70        5.51      2.40 o
 -13  10   2        1.26        5.07      2.25 o
 -12  10   2        1.18        1.49      2.05 o
 -11  10   2        0.31        1.23      1.92 o
 -10  10   2       21.42       20.99      1.93 o
  -9  10   2       21.93       21.70      2.00 o
  -8  10   2        2.13        3.11      1.87 o
  -7  10   2        0.27        1.37      1.74 o
  -6  10   2        7.04        8.88      1.68 o
  -5  10   2        1.10        1.87      1.66 o
  -4  10   2        7.57        7.54      1.70 o
  -3  10   2        3.40        4.29      1.61 o
  -2  10   2       58.15       56.79      1.84 o
  -1  10   2       31.64       36.25      1.67 o
   0  10   2        2.27        2.10      1.71 o
   1  10   2        5.26        7.32      1.78 o
   2  10   2       80.28       73.80      2.25 o
   3  10   2       14.11       12.94      1.81 o
   4  10   2        3.63        5.99      1.77 o
   5  10   2        1.80        3.47      1.85 o
   6  10   2        0.04        2.02      1.92 o
   7  10   2        0.28        2.52      1.92 o
   8  10   2        0.05       -0.01      1.97 o
   9  10   2        5.24        5.10      2.22 o
  10  10   2        0.11        1.71      2.27 o
  11  10   2        4.55        6.43      2.48 o
 -12  11   2        4.37        4.22      2.29 o
 -11  11   2        5.58        5.14      2.10 o
 -10  11   2        4.46        6.40      2.01 o
  -9  11   2        6.71        9.76      1.97 o
  -8  11   2        4.96        9.10      1.87 o
  -7  11   2       36.69       37.71      2.16 o
  -6  11   2        3.56        4.72      1.69 o
  -5  11   2       37.38       32.44      1.76 o
  -4  11   2        0.25        2.11      1.65 o
  -3  11   2       20.93       26.39      1.77 o
  -2  11   2        2.66        0.80      1.63 o
  -1  11   2       27.36       28.72      1.72 o
   0  11   2       54.76       54.37      1.88 o
   1  11   2      126.56      127.24      2.24 o
   2  11   2      149.41      162.15      2.26 o
   3  11   2        4.66        6.39      1.84 o
   4  11   2        0.29        1.20      1.86 o
   5  11   2        3.82        5.09      1.96 o
   6  11   2        3.80        7.31      1.90 o
   7  11   2        0.01        2.38      2.10 o
   8  11   2        0.23       -0.39      2.36 o
   9  11   2        8.41        7.00      2.26 o
  10  11   2        1.66        2.61      2.35 o
 -11  12   2        0.05        0.20      2.22 o
 -10  12   2       40.67       37.52      2.24 o
  -9  12   2       27.17       23.18      2.02 o
  -8  12   2        3.57        7.08      1.96 o
  -7  12   2        0.08        2.13      2.09 o
  -6  12   2       64.13       60.17      1.98 o
  -5  12   2        3.96        5.97      1.81 o
  -4  12   2       46.98       47.70      2.34 o
  -3  12   2       41.71       43.85      1.91 o
  -2  12   2       93.47       96.46      2.05 o
  -1  12   2        0.98        2.82      1.78 o
   0  12   2       10.65       15.11      1.85 o
   1  12   2       69.45       73.85      2.04 o
   2  12   2       49.51       54.79      2.01 o
   3  12   2        0.01        0.75      1.95 o
   4  12   2        3.66        5.29      1.89 o
   5  12   2       13.16       15.44      1.93 o
   6  12   2        0.77        0.33      2.02 o
   7  12   2       40.62       43.39      2.18 o
   8  12   2       24.06       20.80      2.53 o
   9  12   2       13.75       12.31      2.39 o
 -10  13   2        7.38        6.28      2.19 o
  -9  13   2        0.92        5.73      2.16 o
  -8  13   2        0.03        3.93      2.10 o
  -7  13   2       16.83       19.87      2.12 o
  -6  13   2        0.11        0.59      1.94 o
  -5  13   2       16.16       20.85      1.95 o
  -4  13   2        0.02        1.92      1.87 o
  -3  13   2       18.13       20.45      1.87 o
  -2  13   2       11.82       14.62      1.96 o
  -1  13   2       30.84       37.88      2.01 o
   0  13   2        0.94        2.74      1.87 o
   1  13   2       17.85       20.90      1.92 o
   2  13   2        2.74        6.30      1.97 o
   3  13   2        0.29        1.43      1.92 o
   4  13   2       11.02       12.18      2.12 o
   5  13   2        4.41        6.35      2.05 o
   6  13   2       13.54       14.76      2.28 o
   7  13   2        0.01        2.08      2.16 o
   8  13   2        4.07        9.26      2.29 o
  -9  14   2        3.93        5.78      2.33 o
  -8  14   2        2.74        4.41      2.25 o
  -7  14   2        0.33       -0.56      2.20 o
  -6  14   2        0.73        4.18      1.97 o
  -5  14   2        0.11       -0.29      1.92 o
  -4  14   2        0.00        4.37      1.96 o
  -3  14   2        0.98        2.49      1.88 o
  -2  14   2        3.07        3.97      1.95 o
  -1  14   2        0.51        2.92      2.00 o
   0  14   2        2.83        5.61      1.90 o
   1  14   2        9.12        9.27      2.00 o
   2  14   2        1.30        0.82      2.07 o
   3  14   2        2.83        2.72      2.05 o
   4  14   2        0.42        1.72      2.10 o
   5  14   2        2.87        2.55      2.14 o
   6  14   2        0.72        1.25      2.34 o
   7  14   2        0.02        0.36      2.38 o
  -7  15   2        3.40        0.71      2.41 o
  -6  15   2        3.17        2.91      2.12 o
  -5  15   2        8.20        6.86      2.14 o
  -4  15   2        0.08        0.77      2.08 o
  -3  15   2        2.60        4.28      2.01 o
  -2  15   2        1.40        3.41      2.06 o
  -1  15   2        0.36        1.23      1.98 o
   0  15   2        9.10        9.93      2.00 o
   1  15   2       20.63       19.45      2.16 o
   2  15   2       16.13       18.58      2.23 o
   3  15   2        0.20        3.79      2.26 o
   4  15   2        0.29        2.31      2.25 o
   5  15   2        1.14        2.16      2.27 o
  -5  16   2        0.55        4.90      2.21 o
  -4  16   2        3.17        5.26      2.13 o
  -3  16   2        2.08        4.23      2.13 o
  -2  16   2        7.33        7.39      2.23 o
  -1  16   2        0.21        1.57      2.07 o
   0  16   2        0.01        2.75      2.14 o
   1  16   2       15.49       15.62      2.17 o
   2  16   2        4.35        4.79      2.28 o
   3  16   2        0.13        0.64      2.37 o
 -16   1   3        9.60       17.12      2.19 o
 -15   1   3       21.31       27.80      2.09 o
 -14   1   3        6.19        8.62      1.90 o
 -13   1   3       20.83       25.89      1.90 o
 -12   1   3        1.18        3.61      1.61 o
 -11   1   3       17.63       14.90      1.59 o
 -10   1   3       18.01       24.14      1.80 o
  -9   1   3       48.34       43.42      1.66 o
  -8   1   3      173.08      167.54      4.22 o
  -7   1   3       56.80       62.35      1.91 o
  -6   1   3      275.05      316.87      5.43 o
  -5   1   3      456.10      474.37      4.89 o
  -4   1   3      300.19      261.95      2.86 o
  -3   1   3       73.01       50.42      1.87 o
  -2   1   3      494.34      512.93      5.08 o
  -1   1   3      700.62      653.14      5.57 o
   0   1   3      779.09      764.77     12.97 o
   1   1   3     2186.28     2191.41     28.87 o
   2   1   3      248.18      273.10      4.88 o
   3   1   3       17.87       25.10      2.27 o
   4   1   3       49.06       44.95      2.22 o
   5   1   3      289.59      278.49      7.34 o
   6   1   3        3.67        3.50      1.91 o
   7   1   3      404.95      401.57     10.13 o
   8   1   3      352.97      349.90      5.97 o
   9   1   3       62.75       60.96      2.33 o
  10   1   3       77.71       75.61      2.19 o
  11   1   3       26.94       27.51      2.23 o
  12   1   3       34.62       37.51      2.46 o
  13   1   3        0.09        1.59      2.59 o
 -16   2   3       21.09       27.96      2.31 o
 -15   2   3        0.18        3.20      2.08 o
 -14   2   3       71.27       73.74      2.09 o
 -13   2   3      133.73      141.01      2.64 o
 -12   2   3        0.26        2.23      1.64 o
 -11   2   3       70.34       64.39      1.71 o
 -10   2   3      284.57      275.02      6.00 o
  -9   2   3      576.39      556.39      8.92 o
  -8   2   3       52.20       50.04      1.68 o
  -7   2   3      669.82      634.04      9.64 o
  -6   2   3        6.13        9.71      1.61 o
  -5   2   3      994.57     1060.00     12.47 o
  -4   2   3      331.87      332.08      3.20 o
  -3   2   3     5014.75     4949.62     38.89 o
  -2   2   3     6514.03     6418.05     75.70 o
  -1   2   3     2688.03     2819.93     47.25 o
   0   2   3        1.70        1.08      2.13 o
   1   2   3      215.07      218.79      3.61 o
   2   2   3     1428.47     1422.29     22.59 o
   3   2   3       14.79       18.37      2.29 o
   4   2   3      424.29      410.29     10.81 o
   5   2   3     1382.82     1423.22     36.46 o
   6   2   3      374.83      346.88      8.15 o
   7   2   3      293.29      279.66      4.48 o
   8   2   3      133.47      120.25      2.34 o
   9   2   3      298.28      295.30      3.94 o
  10   2   3       15.20       16.29      2.04 o
  11   2   3        9.98       11.49      2.44 o
  12   2   3        4.10        6.04      2.50 o
  13   2   3       47.15       48.95      2.85 o
 -16   3   3        5.90        9.58      2.29 o
 -15   3   3       25.28       27.07      2.36 o
 -14   3   3        7.71       12.29      2.03 o
 -13   3   3       48.36       48.09      1.87 o
 -12   3   3        0.30        0.66      1.76 o
 -11   3   3        0.73        4.54      1.71 o
 -10   3   3       12.62       19.40      1.66 o
  -9   3   3       17.45       25.13      1.67 o
  -8   3   3      252.57      237.92      5.11 o
  -7   3   3       56.95       62.22      1.67 o
  -6   3   3       11.18        6.30      1.44 o
  -5   3   3        7.15       10.50      1.53 o
  -4   3   3      479.67      441.23      5.65 o
  -3   3   3       11.61       11.80      1.71 o
  -2   3   3     1255.11     1305.93     12.33 o
  -1   3   3       18.75       14.50      1.99 o
   0   3   3      295.92      296.86      3.99 o
   1   3   3     1453.62     1472.47     21.45 o
   2   3   3      152.45      174.58      3.69 o
   3   3   3        2.89        1.19      2.24 o
   4   3   3       46.59       42.84      2.23 o
   5   3   3      515.28      494.62     11.95 o
   6   3   3       79.93       74.94      2.26 o
   7   3   3      288.40      278.55      5.76 o
   8   3   3      218.53      222.41      4.43 o
   9   3   3       18.48       17.73      2.09 o
  10   3   3       18.77       23.08      2.20 o
  11   3   3        5.51       10.04      2.18 o
  12   3   3       37.14       36.30      2.51 o
  13   3   3        0.30        1.24      2.44 o
 -15   4   3        1.15        5.50      2.09 o
 -14   4   3        2.36        4.18      2.06 o
 -13   4   3        0.40        6.27      2.04 o
 -12   4   3       20.10       20.50      1.68 o
 -11   4   3       43.38       36.37      1.67 o
 -10   4   3        7.82        8.73      1.64 o
  -9   4   3       20.55       25.67      1.74 o
  -8   4   3       50.35       55.67      1.71 o
  -7   4   3        8.36       11.46      1.46 o
  -6   4   3        1.25        1.91      1.40 o
  -5   4   3       71.64       76.73      1.72 o
  -4   4   3      132.56      144.15      3.22 o
  -3   4   3       61.05       67.88      1.82 o
  -2   4   3       81.09       93.25      1.94 o
  -1   4   3      200.15      217.79      3.34 o
   0   4   3      142.63      151.39      3.12 o
   1   4   3       14.84       12.21      1.65 o
   2   4   3        0.01        1.91      2.36 o
   3   4   3        1.14        2.22      2.17 o
   4   4   3       50.87       48.42      2.07 o
   5   4   3      117.33      116.47      2.37 o
   6   4   3        0.03        0.69      1.90 o
   7   4   3        4.38        7.46      2.05 o
   8   4   3        0.47        3.23      2.07 o
   9   4   3       11.92       12.27      2.03 o
  10   4   3        3.28        3.47      2.16 o
  11   4   3        0.10        2.25      2.30 o
  12   4   3        0.00        3.20      2.48 o
  13   4   3        0.15        1.85      2.41 o
 -15   5   3       11.53       12.46      2.25 o
 -14   5   3        3.75        8.27      2.05 o
 -13   5   3        3.97        8.67      1.86 o
 -12   5   3        2.31        3.74      1.76 o
 -11   5   3        7.87        6.81      1.69 o
 -10   5   3       17.59       20.37      1.66 o
  -9   5   3        2.89        9.01      1.67 o
  -8   5   3      170.61      161.76      4.00 o
  -7   5   3       61.24       61.80      1.98 o
  -6   5   3      180.50      194.63      3.28 o
  -5   5   3      296.96      304.86      4.62 o
  -4   5   3       65.16       66.94      1.95 o
  -3   5   3       33.27       27.25      1.68 o
  -2   5   3       22.13       21.76      1.74 o
  -1   5   3      501.13      499.95      7.80 o
   0   5   3      480.47      486.31      6.72 o
   1   5   3      240.91      236.85      3.82 o
   2   5   3      880.08      890.16     21.09 o
   3   5   3      115.24      113.78      3.71 o
   4   5   3       75.35       75.36      2.57 o
   5   5   3       56.93       57.41      2.24 o
   6   5   3        1.10        1.96      1.87 o
   7   5   3      193.35      188.91      3.62 o
   8   5   3      210.16      224.34      4.79 o
   9   5   3       63.74       62.58      2.30 o
  10   5   3       55.63       51.62      2.29 o
  11   5   3        9.52        9.12      2.37 o
  12   5   3       21.08       22.03      2.70 o
 -15   6   3        0.22        1.67      2.09 o
 -14   6   3       31.42       26.35      2.00 o
 -13   6   3       64.28       60.98      2.27 o
 -12   6   3        0.31        2.55      1.73 o
 -11   6   3        5.83        5.52      1.69 o
 -10   6   3      141.39      128.94      2.07 o
  -9   6   3      411.07      394.78      4.52 o
  -8   6   3       60.43       57.69      1.70 o
  -7   6   3       38.21       36.59      1.65 o
  -6   6   3       41.43       40.83      1.65 o
  -5   6   3      127.80      136.15      2.08 o
  -4   6   3       36.34       36.08      1.62 o
  -3   6   3     1486.29     1458.10     27.30 o
  -2   6   3     1962.52     1965.55     17.21 o
  -1   6   3      718.96      799.66     13.06 o
   0   6   3      385.85      365.76      4.03 o
   1   6   3      672.72      698.14      7.89 o
   2   6   3      464.59      457.94     10.72 o
   3   6   3       18.78       14.72      2.03 o
   4   6   3       34.02       26.38      2.11 o
   5   6   3      256.28      267.17      3.72 o
   6   6   3      278.96      271.96      3.48 o
   7   6   3      164.69      163.52      2.47 o
   8   6   3       68.09       61.94      2.25 o
   9   6   3      166.43      161.14      2.55 o
  10   6   3        8.65        8.12      2.14 o
  11   6   3       28.22       30.97      2.51 o
  12   6   3       28.47       25.90      2.54 o
 -14   7   3        4.63        4.98      2.12 o
 -13   7   3       22.12       17.05      1.95 o
 -12   7   3        0.01        2.78      1.76 o
 -11   7   3        4.66        6.76      1.86 o
 -10   7   3        0.01        3.00      1.66 o
  -9   7   3        0.02        7.09      1.71 o
  -8   7   3      170.40      161.47      3.04 o
  -7   7   3       19.49       21.41      1.64 o
  -6   7   3       56.36       52.49      1.71 o
  -5   7   3        6.33        9.05      1.71 o
  -4   7   3      190.92      181.94      1.93 o
  -3   7   3        8.80        8.54      1.62 o
  -2   7   3      414.54      445.43      5.26 o
  -1   7   3        2.18        3.38      1.70 o
   0   7   3       73.55       79.44      1.93 o
   1   7   3      243.62      242.51      4.27 o
   2   7   3       89.83       95.54      2.04 o
   3   7   3       88.45       93.10      2.16 o
   4   7   3       30.64       34.63      1.97 o
   5   7   3      210.28      205.07      2.52 o
   6   7   3       39.81       37.51      2.13 o
   7   7   3      112.69      116.14      2.41 o
   8   7   3       58.70       61.41      2.38 o
   9   7   3        0.78        3.34      2.11 o
  10   7   3        1.50        1.80      2.32 o
  11   7   3        1.14        1.57      2.51 o
  12   7   3       11.30       10.79      2.60 o
 -14   8   3        1.31        2.75      2.16 o
 -13   8   3        0.46        0.74      1.96 o
 -12   8   3        7.78        8.82      1.86 o
 -11   8   3       18.67       16.63      2.08 o
 -10   8   3        1.86        1.45      1.78 o
  -9   8   3       20.00       19.83      1.74 o
  -8   8   3       99.96      101.75      2.38 o
  -7   8   3        6.85        8.78      1.60 o
  -6   8   3        0.26       -0.68      1.61 o
  -5   8   3        0.00        2.54      1.61 o
  -4   8   3       12.15       15.43      1.67 o
  -3   8   3       21.16       22.43      1.68 o
  -2   8   3       13.69       14.07      1.66 o
  -1   8   3       83.68       85.69      2.12 o
   0   8   3       12.14       13.42      1.84 o
   1   8   3       68.48       69.47      2.00 o
   2   8   3        3.89        4.92      1.86 o
   3   8   3       11.71       11.77      1.87 o
   4   8   3        0.66        2.39      2.07 o
   5   8   3       53.73       55.30      2.27 o
   6   8   3        0.47        1.83      2.01 o
   7   8   3        0.04        0.86      2.08 o
   8   8   3        0.19        1.97      2.37 o
   9   8   3        2.97        4.77      2.35 o
  10   8   3        0.54        3.08      2.25 o
  11   8   3        0.74        1.69      2.46 o
 -13   9   3        1.92        1.79      2.02 o
 -12   9   3        0.00        1.49      2.09 o
 -11   9   3        0.59       -0.19      1.85 o
 -10   9   3       66.19       57.43      2.04 o
  -9   9   3       44.94       43.98      2.07 o
  -8   9   3      112.52      108.48      2.16 o
  -7   9   3       31.44       29.19      1.67 o
  -6   9   3       11.97       10.58      1.75 o
  -5   9   3       39.35       42.42      1.76 o
  -4   9   3       10.52       13.96      1.65 o
  -3   9   3       13.78       15.02      1.72 o
  -2   9   3       15.80       18.25      1.75 o
  -1   9   3       55.96       52.89      1.90 o
   0   9   3      116.34      126.45      2.24 o
   1   9   3        1.10        2.38      1.80 o
   2   9   3      619.82      604.21      9.60 o
   3   9   3      305.62      295.07      5.57 o
   4   9   3       69.81       70.91      2.08 o
   5   9   3       13.11       14.48      2.05 o
   6   9   3        0.14       -0.18      2.14 o
   7   9   3       43.45       44.03      2.23 o
   8   9   3       56.18       60.98      2.38 o
   9   9   3       17.11       13.56      2.38 o
  10   9   3        6.92        7.80      2.38 o
  11   9   3        0.12        3.23      2.54 o
 -13  10   3       17.76       11.45      2.33 o
 -12  10   3        0.01        3.39      2.18 o
 -11  10   3        0.65        3.36      2.02 o
 -10  10   3       23.43       18.74      1.94 o
  -9  10   3      137.08      121.57      3.56 o
  -8  10   3       76.48       64.40      1.96 o
  -7  10   3        0.09        2.67      1.83 o
  -6  10   3       34.67       36.22      1.88 o
  -5  10   3        0.53        1.69      1.70 o
  -4  10   3        0.49        3.28      1.64 o
  -3  10   3      224.94      217.51      3.97 o
  -2  10   3      242.44      250.88      2.49 o
  -1  10   3      110.95      116.93      2.05 o
   0  10   3      204.49      209.96      2.73 o
   1  10   3      249.22      246.30      2.86 o
   2  10   3       99.17      113.62      2.12 o
   3  10   3       15.15       16.01      1.87 o
   4  10   3        0.95        4.43      1.95 o
   5  10   3       24.44       27.90      2.09 o
   6  10   3       86.84       88.57      2.41 o
   7  10   3       47.85       44.52      2.24 o
   8  10   3       17.39       19.77      2.21 o
   9  10   3       39.16       31.61      2.64 o
  10  10   3        0.64        0.61      2.48 o
 -12  11   3        2.46        5.94      2.31 o
 -11  11   3        5.12        7.45      2.01 o
 -10  11   3        0.21        0.95      2.04 o
  -9  11   3        1.27        4.37      1.95 o
  -8  11   3       36.98       38.41      2.10 o
  -7  11   3        1.07        1.74      1.78 o
  -6  11   3        6.92        8.50      1.76 o
  -5  11   3        0.20        1.91      1.69 o
  -4  11   3       37.26       42.66      1.83 o
  -3  11   3        3.90        3.37      1.81 o
  -2  11   3       39.22       46.95      1.86 o
  -1  11   3       28.64       29.53      1.92 o
   0  11   3       49.95       60.46      2.03 o
   1  11   3       21.10       20.94      1.99 o
   2  11   3        4.65        5.69      1.95 o
   3  11   3       24.60       26.05      1.98 o
   4  11   3        8.48       11.24      1.95 o
   5  11   3       18.71       20.32      2.33 o
   6  11   3        0.53        1.74      2.20 o
   7  11   3       27.93       30.50      2.43 o
   8  11   3       10.98       11.79      2.37 o
   9  11   3        0.04        3.30      2.39 o
 -11  12   3        0.54        1.40      2.21 o
 -10  12   3        0.29        0.85      2.14 o
  -9  12   3        2.56       -1.11      2.12 o
  -8  12   3       36.42       32.36      2.09 o
  -7  12   3       11.07       11.03      2.03 o
  -6  12   3        0.04        2.53      1.89 o
  -5  12   3        6.37        7.84      1.88 o
  -4  12   3        0.29        2.57      1.82 o
  -3  12   3        0.16        0.97      1.90 o
  -2  12   3        0.03        3.83      1.81 o
  -1  12   3       16.07       17.50      1.90 o
   0  12   3        0.81        2.39      1.94 o
   1  12   3       54.98       58.18      2.15 o
   2  12   3       10.73       11.73      1.93 o
   3  12   3        5.24        5.31      1.98 o
   4  12   3        4.15        5.34      2.12 o
   5  12   3       10.03        9.67      2.20 o
   6  12   3        2.13        2.97      2.29 o
   7  12   3        0.62        4.07      2.33 o
   8  12   3        0.34        2.14      2.59 o
 -10  13   3       16.48       11.07      2.39 o
  -9  13   3        8.99        9.29      2.17 o
  -8  13   3       20.38       16.34      2.07 o
  -7  13   3        4.71        6.48      2.31 o
  -6  13   3        1.92        2.43      1.90 o
  -5  13   3        6.09        6.38      1.92 o
  -4  13   3        2.88        5.45      1.97 o
  -3  13   3        1.52        2.79      1.96 o
  -2  13   3        6.24        8.17      1.91 o
  -1  13   3        3.90        4.44      1.98 o
   0  13   3       18.39       17.64      1.97 o
   1  13   3        1.40        3.41      2.02 o
   2  13   3       90.23       81.89      3.66 o
   3  13   3       65.25       58.02      2.21 o
   4  13   3       13.14        9.29      2.05 o
   5  13   3        3.37        6.56      2.31 o
   6  13   3        0.10        0.95      2.30 o
   7  13   3        7.41       10.54      2.64 o
  -9  14   3       16.87        9.26      3.26 o
  -8  14   3        7.68        7.73      2.20 o
  -7  14   3        0.39        0.85      2.23 o
  -6  14   3        4.11        4.94      1.98 o
  -5  14   3        0.31        0.50      2.02 o
  -4  14   3        0.00        2.41      2.05 o
  -3  14   3       22.97       18.73      2.09 o
  -2  14   3       17.98       18.43      2.03 o
  -1  14   3       16.12       16.58      2.00 o
   0  14   3       21.64       23.99      2.11 o
   1  14   3       20.82       21.75      2.11 o
   2  14   3       16.40       19.14      2.19 o
   3  14   3        0.53        4.21      2.17 o
   4  14   3        3.83        4.78      2.20 o
   5  14   3        7.08        9.60      2.56 o
   6  14   3       10.53       12.33      2.52 o
  -7  15   3        0.01        2.62      2.31 o
  -6  15   3        0.21        4.11      2.20 o
  -5  15   3        0.03        2.98      2.19 o
  -4  15   3        3.83        7.17      2.18 o
  -3  15   3        0.52        1.78      2.18 o
  -2  15   3        1.13        1.88      2.11 o
  -1  15   3       12.28       12.03      2.22 o
   0  15   3       10.41       11.06      2.25 o
   1  15   3        2.54        1.55      2.21 o
   2  15   3        0.16        3.04      2.25 o
   3  15   3        1.64        5.12      2.20 o
   4  15   3        1.26        3.21      2.32 o
  -4  16   3        0.03        0.15      2.20 o
  -3  16   3        0.23        2.38      2.16 o
  -2  16   3        0.58        2.13      2.30 o
  -1  16   3        3.11        3.27      2.40 o
   0  16   3        0.00        4.18      2.42 o
   1  16   3        5.10        3.71      2.31 o
 -16   0   4        1.40        3.88      2.94 o
 -15   0   4        6.38       10.08      3.19 o
 -14   0   4       49.39       56.30      2.93 o
 -13   0   4        0.01        2.74      2.55 o
 -12   0   4      146.73      126.07      2.64 o
 -11   0   4      480.50      389.13      9.90 o
 -10   0   4      118.42      134.30      4.36 o
  -9   0   4       23.93       21.29      2.25 o
  -8   0   4     1404.76     1290.90     24.28 o
  -7   0   4      160.69      140.12      2.47 o
  -6   0   4      501.98      478.34     10.70 o
  -5   0   4      109.54      133.00      2.77 o
  -4   0   4      465.38      504.39      6.96 o
  -3   0   4      455.84      444.22      5.61 o
  -2   0   4      796.99      886.79     13.46 o
  -1   0   4     3944.73     4133.51    102.11 o
   0   0   4     2161.73     2237.94     70.99 o
   1   0   4     1856.24     1858.95     80.66 o
   2   0   4      797.00      885.83     25.19 o
   3   0   4      124.95      114.20      4.50 o
   4   0   4       65.84       61.55      3.63 o
   5   0   4     1159.73     1113.37     39.99 o
   6   0   4      189.59      184.81      6.16 o
   7   0   4       94.93       92.43      3.73 o
   8   0   4      190.66      206.11      4.19 o
   9   0   4        3.88        4.93      3.18 o
  10   0   4       18.23       20.59      3.35 o
  11   0   4        2.69        7.14      4.04 o
  12   0   4       18.78       24.32      3.94 o
 -16   1   4        0.33        1.75      2.13 o
 -15   1   4        7.73       11.22      1.96 o
 -14   1   4        4.91        9.02      1.92 o
 -13   1   4       22.33       29.16      1.83 o
 -12   1   4        4.72        9.59      1.69 o
 -11   1   4       42.33       47.56      1.81 o
 -10   1   4      161.72      160.37      3.40 o
  -9   1   4      670.95      617.75      7.38 o
  -8   1   4      179.43      188.78      3.46 o
  -7   1   4       35.28       38.50      1.60 o
  -6   1   4       40.95       41.62      1.76 o
  -5   1   4        0.14        2.73      1.52 o
  -4   1   4      217.01      233.00      2.48 o
  -3   1   4      503.79      508.33      5.40 o
  -2   1   4      488.65      438.33      4.94 o
  -1   1   4      336.96      334.56      4.62 o
   0   1   4     1182.43     1276.37     28.33 o
   1   1   4       16.33       24.67      2.67 o
   2   1   4      243.43      237.77      4.16 o
   3   1   4      452.41      453.56      6.99 o
   4   1   4      269.64      268.74      3.86 o
   5   1   4      126.66      118.37      3.34 o
   6   1   4      181.57      185.61      2.90 o
   7   1   4       83.45       86.59      2.48 o
   8   1   4        0.13        0.67      2.48 o
   9   1   4       14.31       16.64      2.34 o
  10   1   4       21.71       20.48      2.43 o
  11   1   4       56.00       53.05      2.63 o
  12   1   4        1.54        2.84      2.92 o
 -16   2   4        0.18        1.75      2.27 o
 -15   2   4        0.71        1.96      1.98 o
 -14   2   4        0.37        4.96      1.83 o
 -13   2   4        0.65        6.43      1.79 o
 -12   2   4        0.31        4.35      1.64 o
 -11   2   4        8.60       15.32      1.86 o
 -10   2   4        1.07       13.15      1.66 o
  -9   2   4       22.47       56.80      3.20 o
  -8   2   4       33.90       43.72      1.67 o
  -7   2   4        5.64        6.54      1.53 o
  -6   2   4       15.82       16.40      1.55 o
  -5   2   4       42.55       43.27      1.56 o
  -4   2   4       10.83       13.87      1.53 o
  -3   2   4        7.24       12.89      1.60 o
  -2   2   4       18.87       26.95      1.76 o
  -1   2   4       17.54       26.22      2.13 o
   0   2   4       30.45       34.12      2.43 o
   1   2   4       27.04       27.50      2.67 o
   2   2   4       24.96       29.39      2.89 o
   3   2   4       88.67       89.57      3.03 o
   4   2   4       37.33       39.96      2.69 o
   5   2   4       50.43       51.14      2.51 o
   6   2   4       14.26       13.87      2.22 o
   7   2   4        1.59        1.03      2.21 o
   8   2   4        0.69        2.02      2.32 o
   9   2   4        0.09        0.41      2.19 o
  10   2   4        1.89        1.88      2.45 o
  11   2   4        0.16        2.17      2.56 o
  12   2   4        1.68        3.73      2.71 o
 -15   3   4       13.06       16.10      2.39 o
 -14   3   4        2.43        2.91      2.08 o
 -13   3   4       20.20       26.14      1.99 o
 -12   3   4       11.55       17.46      1.93 o
 -11   3   4       22.63       26.14      2.21 o
 -10   3   4       98.94      103.49      2.59 o
  -9   3   4      536.79      501.79      7.30 o
  -8   3   4      381.16      405.98     11.26 o
  -7   3   4      195.66      194.91      3.56 o
  -6   3   4       11.82       11.77      1.60 o
  -5   3   4       97.16       98.33      2.26 o
  -4   3   4        1.92        2.10      1.52 o
  -3   3   4      349.99      364.01      3.59 o
  -2   3   4      665.80      613.24      7.83 o
  -1   3   4      434.86      448.85      7.59 o
   0   3   4     1249.63     1363.39     21.26 o
   1   3   4      198.13      226.70      3.31 o
   2   3   4      471.91      480.76     11.00 o
   3   3   4      352.23      358.39      4.01 o
   4   3   4      333.40      317.38      4.67 o
   5   3   4      106.47       99.03      2.96 o
   6   3   4      113.97      113.04      2.64 o
   7   3   4      147.03      152.84      2.84 o
   8   3   4        2.62        2.25      2.27 o
   9   3   4       13.20       14.99      2.42 o
  10   3   4       23.10       21.46      2.38 o
  11   3   4       50.73       45.53      2.69 o
  12   3   4        6.85        7.85      2.84 o
 -15   4   4        3.64        3.19      2.09 o
 -14   4   4       33.52       37.86      1.94 o
 -13   4   4        0.02        2.01      1.87 o
 -12   4   4       70.85       67.37      1.96 o
 -11   4   4      235.75      205.50      6.38 o
 -10   4   4      136.94      143.01      2.69 o
  -9   4   4       34.80       32.10      1.75 o
  -8   4   4     1101.41     1055.99      9.35 o
  -7   4   4       19.94       19.83      1.56 o
  -6   4   4      229.34      221.08      2.93 o
  -5   4   4      167.27      194.35      3.57 o
  -4   4   4      162.99      168.64      2.92 o
  -3   4   4      328.83      332.02      4.50 o
  -2   4   4      431.93      470.65      6.74 o
  -1   4   4     1964.27     2105.99     31.33 o
   0   4   4      672.12      686.08      9.69 o
   1   4   4     1698.76     1721.40     28.06 o
   2   4   4      217.58      247.30      3.61 o
   3   4   4       91.01       91.82      2.69 o
   4   4   4       18.96       18.79      2.43 o
   5   4   4      639.03      647.13     13.01 o
   6   4   4      145.62      146.55      2.99 o
   7   4   4       43.99       44.24      2.45 o
   8   4   4      159.39      161.76      2.72 o
   9   4   4        1.64        1.53      2.51 o
  10   4   4       17.05       18.88      2.36 o
  11   4   4        0.49        1.98      2.72 o
  12   4   4       28.61       29.79      2.86 o
 -15   5   4        3.54        4.39      2.04 o
 -14   5   4        5.95        9.02      1.98 o
 -13   5   4       18.60       17.77      1.97 o
 -12   5   4        0.03        3.27      1.97 o
 -11   5   4       12.94       19.02      1.79 o
 -10   5   4      161.03      158.20      2.22 o
  -9   5   4      190.07      186.07      3.45 o
  -8   5   4      100.49      107.44      2.29 o
  -7   5   4        9.26       10.65      1.60 o
  -6   5   4      174.10      160.74      3.66 o
  -5   5   4       91.63       87.95      1.86 o
  -4   5   4      111.77      118.28      1.91 o
  -3   5   4      321.35      331.12      5.26 o
  -2   5   4      261.16      234.81      3.07 o
  -1   5   4        9.13       11.15      1.86 o
   0   5   4      360.95      365.95      4.96 o
   1   5   4       13.98       12.46      2.04 o
   2   5   4        8.86       13.70      2.34 o
   3   5   4      467.54      456.19      9.37 o
   4   5   4      214.57      206.84      4.38 o
   5   5   4       74.55       79.08      2.62 o
   6   5   4      169.74      160.30      2.67 o
   7   5   4       21.64       25.09      2.34 o
   8   5   4        0.56        1.59      2.39 o
   9   5   4       11.75       12.80      2.60 o
  10   5   4        2.51        1.75      2.59 o
  11   5   4       13.07       12.49      2.73 o
 -15   6   4        1.28        6.32      2.28 o
 -14   6   4        1.33        5.18      2.16 o
 -13   6   4        1.39        2.66      1.94 o
 -12   6   4        1.62        4.87      1.88 o
 -11   6   4       18.91       19.47      1.84 o
 -10   6   4        0.46        5.46      1.78 o
  -9   6   4       61.63       62.60      2.36 o
  -8   6   4       49.68       57.75      1.81 o
  -7   6   4        0.09        5.77      1.63 o
  -6   6   4       12.50       13.08      1.53 o
  -5   6   4      133.17      127.82      2.08 o
  -4   6   4        4.74        5.57      1.70 o
  -3   6   4       18.15       19.06      1.62 o
  -2   6   4        3.57        5.40      1.71 o
  -1   6   4       10.83       13.03      1.74 o
   0   6   4       27.03       27.50      1.97 o
   1   6   4       10.62       12.28      2.05 o
   2   6   4       87.76       84.94      2.42 o
   3   6   4      212.88      204.61      3.29 o
   4   6   4       68.48       68.27      2.51 o
   5   6   4       96.94       93.37      2.44 o
   6   6   4       25.79       27.29      2.39 o
   7   6   4        9.04        7.28      2.31 o
   8   6   4        0.97        1.16      2.51 o
   9   6   4        0.02        0.59      2.43 o
  10   6   4        2.70        3.68      2.72 o
  11   6   4        0.72        1.02      2.90 o
 -14   7   4        1.65        4.46      2.06 o
 -13   7   4       12.56       15.27      1.99 o
 -12   7   4        2.33        3.65      1.83 o
 -11   7   4        1.54        2.41      1.98 o
 -10   7   4       86.34       86.60      2.07 o
  -9   7   4       58.16       57.04      1.96 o
  -8   7   4      384.10      375.82      4.21 o
  -7   7   4      200.46      196.22      2.11 o
  -6   7   4        5.36        6.95      1.59 o
  -5   7   4        6.20        6.85      1.61 o
  -4   7   4       17.48       17.87      1.60 o
  -3   7   4      153.31      160.94      2.04 o
  -2   7   4      334.50      336.92      2.62 o
  -1   7   4       43.47       49.65      2.01 o
   0   7   4      325.25      332.21      3.87 o
   1   7   4      107.77      110.83      2.26 o
   2   7   4       81.44       82.62      2.38 o
   3   7   4      334.31      341.87      3.32 o
   4   7   4      288.77      284.05      5.75 o
   5   7   4       63.25       62.90      2.37 o
   6   7   4       95.51       98.65      2.68 o
   7   7   4       65.34       65.83      2.48 o
   8   7   4        3.81        4.33      2.51 o
   9   7   4        5.54        8.34      2.75 o
  10   7   4        4.09        4.58      2.84 o
  11   7   4        6.42        7.20      2.70 o
 -14   8   4       11.21       10.06      2.16 o
 -13   8   4        0.01        1.76      2.03 o
 -12   8   4        8.90       12.24      2.14 o
 -11   8   4       29.02       27.09      2.01 o
 -10   8   4      102.17       91.22      1.99 o
  -9   8   4       34.53       31.46      1.83 o
  -8   8   4      422.65      395.83      4.53 o
  -7   8   4        1.19        2.51      1.64 o
  -6   8   4       31.69       31.37      1.71 o
  -5   8   4       62.98       64.16      1.93 o
  -4   8   4       42.64       41.45      1.68 o
  -3   8   4      144.37      144.08      2.13 o
  -2   8   4      105.69      110.03      2.04 o
  -1   8   4      424.73      441.16      3.61 o
   0   8   4        7.84        9.38      1.91 o
   1   8   4      957.29      974.83     19.81 o
   2   8   4        1.32        3.01      2.02 o
   3   8   4       28.01       31.60      2.35 o
   4   8   4        4.92        6.23      2.26 o
   5   8   4      190.08      186.93      4.84 o
   6   8   4       50.16       46.42      2.49 o
   7   8   4        6.36        6.73      2.30 o
   8   8   4       70.18       65.58      2.77 o
   9   8   4        0.04        1.19      2.66 o
  10   8   4        8.41        6.69      2.87 o
 -13   9   4        7.17        6.09      2.17 o
 -12   9   4        0.04        1.96      2.21 o
 -11   9   4        0.04        1.23      2.00 o
 -10   9   4       51.10       43.56      2.03 o
  -9   9   4       37.12       34.85      1.91 o
  -8   9   4       28.51       27.34      1.94 o
  -7   9   4       21.85       21.31      1.80 o
  -6   9   4       27.87       24.60      1.78 o
  -5   9   4       23.46       26.03      1.76 o
  -4   9   4        5.71        8.49      1.74 o
  -3   9   4       72.98       75.25      1.90 o
  -2   9   4       85.53       83.62      1.96 o
  -1   9   4        1.12        4.36      1.77 o
   0   9   4       78.51       82.25      2.09 o
   1   9   4        3.54        5.72      1.96 o
   2   9   4        5.28        9.15      2.03 o
   3   9   4      105.45      106.08      2.59 o
   4   9   4       64.30       66.90      2.54 o
   5   9   4       12.66       13.48      2.51 o
   6   9   4       34.42       31.48      2.51 o
   7   9   4       13.87       17.23      2.68 o
   8   9   4        0.71        4.58      2.58 o
   9   9   4        8.56        7.73      2.70 o
  10   9   4        0.02        4.96      3.42 o
 -12  10   4        0.65        2.23      2.17 o
 -11  10   4        4.62        4.56      2.02 o
 -10  10   4        0.22        5.53      1.98 o
  -9  10   4       15.06       13.10      1.87 o
  -8  10   4        0.11        7.93      1.92 o
  -7  10   4       27.14       30.84      1.83 o
  -6  10   4        0.41        1.11      1.90 o
  -5  10   4       65.23       59.86      1.95 o
  -4  10   4        1.49        5.13      1.75 o
  -3  10   4        3.14        5.64      1.90 o
  -2  10   4        0.77        3.18      1.78 o
  -1  10   4        0.10       -0.13      1.76 o
   0  10   4        0.46        2.97      1.89 o
   1  10   4        3.70        3.96      1.95 o
   2  10   4       41.65       41.07      2.16 o
   3  10   4       41.90       43.32      2.24 o
   4  10   4        0.94        2.10      2.34 o
   5  10   4        7.45        6.19      2.39 o
   6  10   4        2.60        4.69      2.43 o
   7  10   4        7.85        9.21      2.53 o
   8  10   4        0.09        3.49      2.85 o
   9  10   4        0.76        3.10      3.02 o
 -12  11   4        0.00       -0.32      2.47 o
 -11  11   4        0.01        0.18      2.06 o
 -10  11   4       37.47       30.51      2.23 o
  -9  11   4        0.16        4.43      2.07 o
  -8  11   4      113.16      102.93      2.79 o
  -7  11   4       63.32       59.30      2.07 o
  -6  11   4        0.94        5.05      2.17 o
  -5  11   4        2.21        6.64      1.85 o
  -4  11   4        3.26        5.74      1.85 o
  -3  11   4       32.80       37.51      1.86 o
  -2  11   4       70.80       75.08      2.03 o
  -1  11   4        0.72        5.10      1.84 o
   0  11   4       51.17       50.71      2.15 o
   1  11   4       19.32       20.15      2.08 o
   2  11   4        3.20        6.01      2.05 o
   3  11   4      119.64      106.88      2.43 o
   4  11   4       90.49       91.38      2.86 o
   5  11   4       26.13       29.17      2.48 o
   6  11   4       44.93       43.67      2.79 o
   7  11   4       11.70       10.28      2.66 o
   8  11   4        1.79        2.76      2.74 o
 -11  12   4        3.38        1.65      2.23 o
 -10  12   4       21.37       14.62      2.35 o
  -9  12   4       14.15       11.42      2.15 o
  -8  12   4       57.98       46.95      2.14 o
  -7  12   4        0.40        2.28      1.90 o
  -6  12   4        6.49       10.25      2.20 o
  -5  12   4        9.87       10.13      1.95 o
  -4  12   4       13.92       14.86      2.09 o
  -3  12   4       26.45       28.90      1.97 o
  -2  12   4       15.92       19.01      1.96 o
  -1  12   4       66.34       69.20      2.17 o
   0  12   4        1.03        1.57      1.99 o
   1  12   4      171.27      163.35      3.21 o
   2  12   4        4.28        5.91      2.09 o
   3  12   4        2.11        5.43      2.28 o
   4  12   4       11.33        8.86      2.44 o
   5  12   4       58.84       58.17      2.73 o
   6  12   4        5.53        6.39      2.68 o
   7  12   4        0.51        2.07      2.73 o
  -9  13   4       11.71        9.55      2.24 o
  -8  13   4        2.49        1.96      2.09 o
  -7  13   4       13.17       13.73      2.18 o
  -6  13   4        0.07        0.14      2.03 o
  -5  13   4        0.06        2.90      2.11 o
  -4  13   4        1.54        2.48      1.98 o
  -3  13   4       13.04       17.56      2.18 o
  -2  13   4       16.39       17.34      2.09 o
  -1  13   4        0.30        2.65      2.03 o
   0  13   4       15.24       18.54      2.16 o
   1  13   4        0.31        3.93      2.15 o
   2  13   4       16.73       21.14      2.44 o
   3  13   4        0.84        2.56      2.32 o
   4  13   4        5.32        8.36      2.42 o
   5  13   4        0.25        3.24      2.67 o
   6  13   4        1.05        1.75      2.71 o
  -8  14   4        2.06        1.62      2.18 o
  -7  14   4       13.23       11.21      2.32 o
  -6  14   4        0.86        2.39      2.18 o
  -5  14   4       13.32       12.64      2.19 o
  -4  14   4        2.33        3.48      2.19 o
  -3  14   4        0.02       -0.29      2.16 o
  -2  14   4        0.46        2.11      2.10 o
  -1  14   4        0.74        3.68      2.13 o
   0  14   4        0.03        0.71      2.11 o
   1  14   4        1.42        0.20      2.10 o
   2  14   4        2.30        3.44      2.25 o
   3  14   4        0.48        2.78      2.34 o
   4  14   4        1.41        2.50      2.46 o
  -6  15   4        0.79        5.88      3.65 o
  -5  15   4        0.62        1.20      2.19 o
  -4  15   4        0.12        4.21      2.26 o
  -3  15   4        6.06        5.19      2.28 o
  -2  15   4        4.10        4.47      2.25 o
  -1  15   4        0.54        1.43      2.19 o
   0  15   4        9.44       10.56      2.33 o
   1  15   4        1.72        4.18      2.40 o
   2  15   4        1.27        0.93      2.39 o
 -15   1   5        1.10        5.04      2.00 o
 -14   1   5        8.80       12.51      1.94 o
 -13   1   5        0.02        6.53      1.99 o
 -12   1   5       13.66       17.87      1.72 o
 -11   1   5       51.81       50.26      1.73 o
 -10   1   5       26.23       27.44      1.64 o
  -9   1   5       82.61       78.53      2.57 o
  -8   1   5       16.99       16.59      1.64 o
  -7   1   5      690.92      682.14      6.29 o
  -6   1   5      882.84      842.11      7.94 o
  -5   1   5      645.46      601.63      4.48 o
  -4   1   5       38.58       32.37      1.70 o
  -3   1   5      165.58      161.81      2.10 o
  -2   1   5       45.37       42.44      2.16 o
  -1   1   5       29.74       26.81      2.13 o
   0   1   5      474.66      525.66     11.49 o
   1   1   5      229.03      220.44      3.56 o
   2   1   5      290.10      278.73      8.57 o
   3   1   5       99.76       92.79      3.26 o
   4   1   5      571.86      600.25     14.59 o
   5   1   5        2.22        2.71      2.98 o
   6   1   5      113.22      113.09      3.04 o
   7   1   5       14.48       14.44      2.77 o
   8   1   5       16.54       17.50      2.72 o
   9   1   5        0.53        3.43      2.78 o
  10   1   5       17.30       18.05      2.82 o
  11   1   5       21.99       21.83      3.08 o
 -15   2   5        7.95        9.41      2.18 o
 -14   2   5       14.12       16.31      1.90 o
 -13   2   5       85.92       89.36      2.31 o
 -12   2   5        9.61       10.94      1.76 o
 -11   2   5      149.59      125.70      1.98 o
 -10   2   5      163.07      139.36      2.30 o
  -9   2   5      485.91      465.56      9.02 o
  -8   2   5       61.25       58.80      1.92 o
  -7   2   5      459.79      430.38      6.66 o
  -6   2   5      403.96      374.52      4.88 o
  -5   2   5      393.36      377.59      4.34 o
  -4   2   5      387.41      344.59      4.52 o
  -3   2   5      141.18      140.07      2.02 o
  -2   2   5      912.26      893.95     11.54 o
  -1   2   5       24.93       23.16      2.04 o
   0   2   5      134.29      127.30      3.11 o
   1   2   5       75.01       63.74      2.84 o
   2   2   5      619.47      613.98      7.31 o
   3   2   5        0.35       -0.62      3.01 o
   4   2   5       23.66       29.41      3.26 o
   5   2   5      994.28      992.41     31.21 o
   6   2   5       33.07       33.45      3.09 o
   7   2   5       21.06       28.89      2.95 o
   8   2   5       12.78       11.91      2.79 o
   9   2   5       90.92       98.29      3.05 o
  10   2   5        0.34        1.26      2.95 o
  11   2   5        6.90        9.08      3.07 o
 -15   3   5        2.04        2.89      2.06 o
 -14   3   5        7.55        9.99      2.11 o
 -13   3   5        0.21        4.26      2.04 o
 -12   3   5        9.15       13.32      1.91 o
 -11   3   5       46.24       43.53      1.84 o
 -10   3   5       56.88       51.45      1.75 o
  -9   3   5        0.05       10.90      1.65 o
  -8   3   5        5.65        6.32      1.59 o
  -7   3   5      528.28      508.11      7.66 o
  -6   3   5      292.47      293.37      4.62 o
  -5   3   5      700.57      661.30      6.11 o
  -4   3   5       19.08       19.29      1.75 o
  -3   3   5      139.57      137.47      2.11 o
  -2   3   5       34.29       33.70      2.02 o
  -1   3   5       66.28       63.01      2.50 o
   0   3   5      269.62      283.65      3.37 o
   1   3   5      237.02      229.75      3.96 o
   2   3   5       24.67       26.38      2.89 o
   3   3   5        2.50        4.68      2.85 o
   4   3   5      698.46      692.78     18.01 o
   5   3   5       10.27        8.29      3.10 o
   6   3   5      118.28      115.74      3.42 o
   7   3   5        5.20        5.85      2.68 o
   8   3   5       15.61       18.69      2.86 o
   9   3   5        0.41        2.94      3.04 o
  10   3   5       19.61       18.34      3.22 o
  11   3   5        5.85        6.41      3.34 o
 -15   4   5        0.61        3.30      2.07 o
 -14   4   5        0.00        2.07      2.03 o
 -13   4   5        1.09        2.53      1.87 o
 -12   4   5        0.00        0.50      1.84 o
 -11   4   5        2.44        7.20      1.73 o
 -10   4   5        4.22        7.41      1.64 o
  -9   4   5        0.04        4.35      1.65 o
  -8   4   5       94.06       93.15      2.37 o
  -7   4   5      157.49      162.40      2.89 o
  -6   4   5       52.09       62.76      1.86 o
  -5   4   5       32.09       44.32      1.84 o
  -4   4   5       15.13       14.96      1.70 o
  -3   4   5        7.40       12.15      1.75 o
  -2   4   5       13.71       14.65      1.98 o
  -1   4   5        9.61       12.22      1.94 o
   0   4   5       17.16       19.08      2.37 o
   1   4   5       76.02       70.71      2.72 o
   2   4   5       66.09       70.35      2.97 o
   3   4   5       10.43       11.42      2.77 o
   4   4   5      103.78       99.65      3.46 o
   5   4   5       40.59       35.67      2.88 o
   6   4   5        0.35       -0.80      2.97 o
   7   4   5        2.54        3.61      2.71 o
   8   4   5        0.00        0.41      2.86 o
   9   4   5        0.10        0.15      3.09 o
  10   4   5        0.03        2.67      3.11 o
 -15   5   5        0.39        2.66      2.33 o
 -14   5   5       11.03       14.32      2.02 o
 -13   5   5        0.22        3.48      1.92 o
 -12   5   5       18.14       17.86      1.84 o
 -11   5   5       11.85       14.76      1.77 o
 -10   5   5       16.18       16.04      1.98 o
  -9   5   5       84.30       79.93      1.96 o
  -8   5   5       32.91       30.79      1.91 o
  -7   5   5      420.82      422.02      8.33 o
  -6   5   5      498.02      483.20      8.16 o
  -5   5   5      459.97      453.84      8.42 o
  -4   5   5        0.27        1.24      1.64 o
  -3   5   5      155.56      158.65      2.33 o
  -2   5   5       15.40       12.63      1.77 o
  -1   5   5       75.63       73.77      2.18 o
   0   5   5      178.74      183.50      2.65 o
   1   5   5       68.84       66.96      2.57 o
   2   5   5      283.94      279.53      4.19 o
   3   5   5      119.09      118.97      3.01 o
   4   5   5      272.07      271.82      4.70 o
   5   5   5        3.06        4.13      2.71 o
   6   5   5      142.61      140.58      3.84 o
   7   5   5        0.06        1.58      2.72 o
   8   5   5        5.08        7.41      2.79 o
   9   5   5        0.43        3.22      3.05 o
  10   5   5       10.61       11.78      3.23 o
 -14   6   5        2.89        3.71      2.00 o
 -13   6   5       36.14       34.17      2.00 o
 -12   6   5        3.58        7.89      1.96 o
 -11   6   5       42.19       37.19      2.17 o
 -10   6   5       17.82       19.95      1.80 o
  -9   6   5      269.65      254.48      2.33 o
  -8   6   5       53.11       55.52      1.82 o
  -7   6   5      254.72      236.06      3.23 o
  -6   6   5      183.59      179.90      2.37 o
  -5   6   5      228.38      226.41      3.47 o
  -4   6   5       64.96       64.73      2.10 o
  -3   6   5       16.26       17.49      1.99 o
  -2   6   5      399.41      398.65      3.82 o
  -1   6   5       28.06       29.07      2.06 o
   0   6   5       49.46       49.15      2.13 o
   1   6   5        6.80        9.12      2.30 o
   2   6   5      331.35      329.66      7.82 o
   3   6   5        0.64        4.24      2.58 o
   4   6   5        0.01        1.01      2.59 o
   5   6   5      332.45      322.63      4.43 o
   6   6   5       21.58       19.97      2.74 o
   7   6   5        9.23       12.00      2.59 o
   8   6   5        0.29        1.29      2.98 o
   9   6   5       44.24       48.58      2.93 o
  10   6   5        0.33        1.86      3.34 o
 -14   7   5        5.81        5.51      2.36 o
 -13   7   5        0.08        1.85      2.29 o
 -12   7   5        6.44        3.57      1.86 o
 -11   7   5        9.68       11.15      1.88 o
 -10   7   5       42.17       36.33      1.98 o
  -9   7   5        6.19       11.81      1.87 o
  -8   7   5        0.55        2.83      1.73 o
  -7   7   5      171.18      158.35      2.11 o
  -6   7   5       26.44       31.02      1.83 o
  -5   7   5      294.72      283.36      3.69 o
  -4   7   5        2.75        5.60      1.89 o
  -3   7   5       61.27       53.40      1.97 o
  -2   7   5        6.19        7.44      1.85 o
  -1   7   5       91.69       88.72      2.26 o
   0   7   5       48.11       46.65      2.14 o
   1   7   5       76.77       76.90      2.34 o
   2   7   5        0.01        1.35      2.24 o
   3   7   5        7.37        9.33      2.41 o
   4   7   5      243.66      227.68      4.11 o
   5   7   5        2.29        2.39      2.45 o
   6   7   5       76.28       76.74      2.94 o
   7   7   5        0.06        3.19      2.51 o
   8   7   5        8.02        8.34      2.95 o
   9   7   5        0.66        2.49      2.96 o
 -13   8   5        0.93        2.65      2.13 o
 -12   8   5        0.12        1.94      2.05 o
 -11   8   5        1.04        0.85      1.92 o
 -10   8   5        0.84        3.16      1.82 o
  -9   8   5        0.12        0.96      1.77 o
  -8   8   5       33.23       30.14      1.82 o
  -7   8   5       30.24       30.37      1.84 o
  -6   8   5        8.00        6.54      1.74 o
  -5   8   5       33.68       34.10      2.02 o
  -4   8   5       25.64       26.13      1.92 o
  -3   8   5       13.48       14.24      1.95 o
  -2   8   5        8.45        8.73      1.88 o
  -1   8   5        4.08        6.68      2.04 o
   0   8   5        1.82        2.18      2.07 o
   1   8   5       17.73       15.10      2.15 o
   2   8   5       21.60       22.50      2.41 o
   3   8   5        6.18        6.36      2.51 o
   4   8   5       41.53       40.72      2.65 o
   5   8   5        5.41        4.31      2.57 o
   6   8   5        4.13        6.11      2.66 o
   7   8   5        2.02        2.84      2.58 o
   8   8   5        0.45        3.85      3.02 o
   9   8   5        0.03       -1.04      3.00 o
 -13   9   5        0.69        2.92      2.14 o
 -12   9   5        8.30        6.24      2.13 o
 -11   9   5        0.37        3.39      1.96 o
 -10   9   5       13.71        8.69      1.93 o
  -9   9   5       10.39       11.40      1.90 o
  -8   9   5        6.37        6.59      1.84 o
  -7   9   5      129.32      112.12      2.13 o
  -6   9   5       85.83       78.67      2.01 o
  -5   9   5      193.53      187.53      2.53 o
  -4   9   5       22.93       24.77      1.89 o
  -3   9   5       60.65       53.66      1.94 o
  -2   9   5        0.17        1.36      1.95 o
  -1   9   5       41.19       39.98      2.03 o
   0   9   5       32.87       34.26      2.17 o
   1   9   5        9.84       12.05      2.22 o
   2   9   5       51.90       49.39      2.41 o
   3   9   5        9.15        9.61      2.36 o
   4   9   5       91.21       89.13      3.85 o
   5   9   5       10.79       10.21      2.62 o
   6   9   5      102.99       95.35      3.36 o
   7   9   5        4.86        5.16      2.81 o
   8   9   5        0.17        2.96      2.93 o
 -12  10   5        1.11        5.38      2.21 o
 -11  10   5        7.30        6.06      2.12 o
 -10  10   5        0.00        2.18      2.03 o
  -9  10   5       77.26       67.12      2.49 o
  -8  10   5       16.69       18.24      1.98 o
  -7  10   5       40.99       35.73      1.93 o
  -6  10   5       78.22       76.74      2.04 o
  -5  10   5       66.96       66.36      2.25 o
  -4  10   5        5.35        9.25      1.90 o
  -3  10   5        0.03        1.85      1.92 o
  -2  10   5      131.34      123.45      2.29 o
  -1  10   5       11.79        9.82      2.07 o
   0  10   5       21.88       25.75      2.27 o
   1  10   5       17.51       17.44      2.31 o
   2  10   5       54.23       51.51      2.60 o
   3  10   5        4.98        7.69      2.81 o
   4  10   5        1.72        2.37      2.34 o
   5  10   5       72.24       67.52      2.84 o
   6  10   5        3.24        4.98      2.85 o
   7  10   5        3.38        4.37      2.72 o
 -11  11   5        0.10        4.43      2.24 o
 -10  11   5        4.71        2.27      2.14 o
  -9  11   5        0.80        1.45      2.04 o
  -8  11   5       11.47       12.72      2.07 o
  -7  11   5       22.98       20.71      2.07 o
  -6  11   5        3.22        3.61      2.09 o
  -5  11   5       28.34       25.89      2.08 o
  -4  11   5        1.01        2.64      1.93 o
  -3  11   5       22.86       23.92      2.07 o
  -2  11   5        0.01        3.86      2.03 o
  -1  11   5       32.76       32.61      2.23 o
   0  11   5        7.08        7.63      2.18 o
   1  11   5        6.20        9.22      2.21 o
   2  11   5        7.71        8.58      2.58 o
   3  11   5       10.56       11.69      2.70 o
   4  11   5       10.62       10.48      2.56 o
   5  11   5        0.00       -0.67      2.74 o
   6  11   5       15.74       16.70      2.91 o
   7  11   5        0.08       -3.09      8.94 o
 -10  12   5        0.04        0.86      2.19 o
  -9  12   5        0.01        2.48      2.22 o
  -8  12   5        0.24        3.43      2.11 o
  -7  12   5        1.28        1.55      2.16 o
  -6  12   5        1.00        2.98      2.17 o
  -5  12   5        6.50        8.25      2.03 o
  -4  12   5        6.42        9.04      2.07 o
  -3  12   5        6.85        7.62      2.02 o
  -2  12   5        0.18        3.48      2.10 o
  -1  12   5        0.02        0.23      2.17 o
   0  12   5        0.92        2.39      2.34 o
   1  12   5        0.19        1.46      2.35 o
   2  12   5        0.31        2.45      2.49 o
   3  12   5        0.55        4.62      2.68 o
   4  12   5        2.09        5.70      2.68 o
   5  12   5        0.42        1.42      2.70 o
  -8  13   5        0.65        4.56      2.25 o
  -7  13   5       26.99       18.19      2.30 o
  -6  13   5       12.70       15.13      2.49 o
  -5  13   5       29.00       22.90      2.18 o
  -4  13   5       10.98       11.13      2.15 o
  -3  13   5        8.45        8.89      2.18 o
  -2  13   5        0.21        3.13      2.09 o
  -1  13   5        4.12        6.06      2.17 o
   0  13   5       10.69       12.71      2.36 o
   1  13   5        2.11        6.91      2.39 o
   2  13   5        3.25        4.36      2.44 o
   3  13   5        0.01        1.71      2.69 o
   4  13   5       15.50       14.98      2.81 o
  -6  14   5       23.31       16.41      2.58 o
  -5  14   5        8.91       10.19      2.43 o
  -4  14   5        1.31        4.88      2.26 o
  -3  14   5        0.00       -0.89      2.29 o
  -2  14   5       24.22       22.46      2.36 o
  -1  14   5        3.08        5.53      2.21 o
   0  14   5        8.65        9.86      2.34 o
   1  14   5        1.13        2.27      2.46 o
   2  14   5        1.03        3.58      2.56 o
 -15   0   6        0.05        7.48      4.36 o
 -14   0   6       11.84       18.41      2.90 o
 -13   0   6        5.83        8.10      2.72 o
 -12   0   6      106.59      119.23      4.71 o
 -11   0   6       34.63       36.09      2.62 o
 -10   0   6       17.66       21.13      2.75 o
  -9   0   6        0.18        4.22      2.48 o
  -8   0   6      279.15      270.24      5.23 o
  -7   0   6       66.60       74.68      2.61 o
  -6   0   6      232.20      221.21      6.32 o
  -5   0   6      564.34      561.74      8.37 o
  -4   0   6       31.45       28.75      2.84 o
  -3   0   6       97.29       95.92      3.14 o
  -2   0   6        5.96        6.03      3.02 o
  -1   0   6      472.71      479.35      8.32 o
   0   0   6      267.67      235.49     10.40 o
   1   0   6        0.48        2.55      3.97 o
   2   0   6        8.91        7.95      4.92 o
   3   0   6      314.19      332.87     23.27 o
   4   0   6      115.69      122.46      6.14 o
   5   0   6      202.24      203.00     11.36 o
   6   0   6      137.38      126.90      6.58 o
   7   0   6        3.20        6.57      6.44 o
   8   0   6       43.24       45.59      5.23 o
   9   0   6       21.73       22.21      6.18 o
 -15   1   6       21.33       24.70      2.21 o
 -14   1   6        3.67        8.57      2.01 o
 -13   1   6       33.46       39.62      1.96 o
 -12   1   6       31.40       34.86      1.97 o
 -11   1   6        1.06        2.52      1.82 o
 -10   1   6       51.38       53.01      1.93 o
  -9   1   6       28.21       31.04      1.78 o
  -8   1   6      134.13      127.26      2.02 o
  -7   1   6       96.46       89.94      2.17 o
  -6   1   6      966.98      934.96     12.27 o
  -5   1   6        7.56        9.37      1.72 o
  -4   1   6       78.73       76.64      2.03 o
  -3   1   6        2.37        6.13      1.89 o
  -2   1   6      627.28      629.46      9.17 o
  -1   1   6      620.69      594.15     15.13 o
   0   1   6        0.12        2.68      2.64 o
   1   1   6       52.79       47.30      3.47 o
   2   1   6        5.51        8.84      3.59 o
   3   1   6      139.14      153.62      4.67 o
   4   1   6       64.71       58.94      4.38 o
   5   1   6       80.12       78.68      4.90 o
   6   1   6        6.15        5.41      4.24 o
   7   1   6       24.15       28.86      4.30 o
   8   1   6        2.26        5.47      4.38 o
   9   1   6        7.87        6.21      4.36 o
 -15   2   6        0.02        3.92      2.34 o
 -14   2   6        0.01        0.90      2.21 o
 -13   2   6        0.14        7.79      2.07 o
 -12   2   6        0.08        5.22      2.11 o
 -11   2   6        2.17        1.02      1.91 o
 -10   2   6        4.72        9.25      1.86 o
  -9   2   6        4.94        7.93      1.75 o
  -8   2   6        0.01       14.79      1.80 o
  -7   2   6        5.88       10.32      1.90 o
  -6   2   6       17.77       52.18      1.96 o
  -5   2   6        0.18        3.03      1.78 o
  -4   2   6       10.43       12.97      1.82 o
  -3   2   6        0.18        3.32      1.95 o
  -2   2   6        0.11        9.96      2.15 o
  -1   2   6        0.47        6.00      2.45 o
   0   2   6        5.36        6.62      2.53 o
   1   2   6       14.26       15.07      2.93 o
   2   2   6       15.17       15.32      3.72 o
   3   2   6        5.23        6.47      3.55 o
   4   2   6        3.36        3.43      3.69 o
   5   2   6        7.84        5.91      3.54 o
   6   2   6        0.16        0.93      3.89 o
   7   2   6        1.19        0.95      4.11 o
   8   2   6        1.19        1.23      3.89 o
   9   2   6        0.01        0.51      4.14 o
 -15   3   6       21.72       25.75      3.78 o
 -14   3   6        0.60        3.36      2.10 o
 -13   3   6       24.82       29.34      2.02 o
 -12   3   6       15.87       21.07      1.92 o
 -11   3   6        0.85        2.98      1.73 o
 -10   3   6       21.29       23.82      1.76 o
  -9   3   6        3.55        5.79      1.67 o
  -8   3   6      198.75      184.37      2.89 o
  -7   3   6       27.32       27.50      1.77 o
  -6   3   6      794.96      756.40      8.06 o
  -5   3   6       12.17       12.54      1.76 o
  -4   3   6       78.51       75.05      2.07 o
  -3   3   6       24.95       31.37      1.92 o
  -2   3   6      451.82      457.28      5.70 o
  -1   3   6      365.98      339.40      6.66 o
   0   3   6        7.36        8.77      2.67 o
   1   3   6       65.98       59.18      3.42 o
   2   3   6        2.46        4.18      3.06 o
   3   3   6      161.23      164.17      4.76 o
   4   3   6       81.76       70.92      3.61 o
   5   3   6       41.99       40.34      3.55 o
   6   3   6        2.82        3.95      3.48 o
   7   3   6       15.24       17.96      3.74 o
   8   3   6        0.80        3.35      3.73 o
   9   3   6        4.46        4.03      4.21 o
 -14   4   6        6.10        8.23      2.03 o
 -13   4   6        1.21        2.43      1.97 o
 -12   4   6       71.48       68.64      2.22 o
 -11   4   6       24.43       27.48      1.80 o
 -10   4   6        9.82       13.85      1.81 o
  -9   4   6        1.45        5.30      1.77 o
  -8   4   6      121.31      121.06      2.22 o
  -7   4   6        0.06        0.14      1.62 o
  -6   4   6      103.86      103.77      2.35 o
  -5   4   6      363.34      365.32      5.60 o
  -4   4   6       11.43       11.85      1.96 o
  -3   4   6       57.36       61.56      1.96 o
  -2   4   6       13.56        9.28      2.07 o
  -1   4   6      356.34      347.82      4.83 o
   0   4   6      188.46      180.24      3.30 o
   1   4   6        3.43        4.74      2.62 o
   2   4   6        0.15        2.08      2.84 o
   3   4   6      178.94      173.23      3.66 o
   4   4   6       19.81       19.37      3.13 o
   5   4   6       60.67       54.97      3.58 o
   6   4   6       54.28       50.91      3.65 o
   7   4   6        4.33        4.52      3.71 o
   8   4   6       26.65       25.76      3.85 o
   9   4   6       17.25       17.98      4.15 o
 -14   5   6        3.83        5.86      2.17 o
 -13   5   6       24.16       23.15      2.10 o
 -12   5   6       18.05       17.43      1.98 o
 -11   5   6        2.32        6.31      1.96 o
 -10   5   6       41.25       37.74      2.00 o
  -9   5   6       57.34       56.04      1.86 o
  -8   5   6       23.62       24.50      1.95 o
  -7   5   6       45.76       39.49      1.84 o
  -6   5   6      304.64      284.09      5.34 o
  -5   5   6       41.02       36.65      2.01 o
  -4   5   6       76.01       74.21      2.05 o
  -3   5   6        0.01        1.79      1.84 o
  -2   5   6      372.82      367.70      6.97 o
  -1   5   6      338.25      324.38      4.77 o
   0   5   6        6.96        8.51      2.79 o
   1   5   6       26.88       25.02      2.90 o
   2   5   6       18.94       19.50      2.86 o
   3   5   6       16.85       19.50      2.92 o
   4   5   6       12.30       12.53      3.11 o
   5   5   6       44.28       40.59      3.33 o
   6   5   6       21.42       21.12      3.22 o
   7   5   6       38.27       42.90      3.50 o
   8   5   6        0.35        0.57      3.87 o
   9   5   6        5.48        4.72      3.93 o
 -14   6   6        0.23        0.04      2.36 o
 -13   6   6        0.44        2.48      2.09 o
 -12   6   6        0.05        2.52      2.02 o
 -11   6   6        3.30        3.31      2.06 o
 -10   6   6        8.71       12.58      1.87 o
  -9   6   6       12.18       11.67      1.88 o
  -8   6   6        0.59        3.83      1.80 o
  -7   6   6        3.81        7.22      1.77 o
  -6   6   6       24.56       26.78      1.97 o
  -5   6   6        0.27        2.54      1.79 o
  -4   6   6       14.96       15.64      1.92 o
  -3   6   6        0.22        1.42      1.95 o
  -2   6   6        0.13        3.72      1.98 o
  -1   6   6        0.31        4.27      2.28 o
   0   6   6        3.80        5.73      2.76 o
   1   6   6       16.70       15.68      2.76 o
   2   6   6       24.11       21.99      2.95 o
   3   6   6        7.65        9.31      2.90 o
   4   6   6        9.74        8.40      3.14 o
   5   6   6       11.28       10.35      2.94 o
   6   6   6        5.46        8.61      3.30 o
   7   6   6        4.31        6.62      3.40 o
   8   6   6        2.09        2.84      3.48 o
 -13   7   6       11.16       12.01      2.14 o
 -12   7   6        2.29        3.98      2.20 o
 -11   7   6        0.45        1.93      2.03 o
 -10   7   6        8.82       11.65      1.94 o
  -9   7   6        6.78        7.78      1.88 o
  -8   7   6       49.51       46.42      2.07 o
  -7   7   6        4.36        4.83      1.78 o
  -6   7   6      189.81      177.10      2.31 o
  -5   7   6       79.62       77.22      2.18 o
  -4   7   6       89.49       80.12      2.13 o
  -3   7   6       35.09       34.73      2.28 o
  -2   7   6      128.81      135.59      2.54 o
  -1   7   6      114.85      107.42      2.41 o
   0   7   6        1.77        3.36      2.37 o
   1   7   6       49.08       49.20      2.79 o
   2   7   6       15.19       22.51      2.60 o
   3   7   6       12.45       14.34      2.87 o
   4   7   6        6.97        7.94      2.96 o
   5   7   6        9.95       10.45      3.19 o
   6   7   6        9.56       11.62      3.53 o
   7   7   6       18.92       20.55      3.71 o
   8   7   6        0.35        1.62      3.60 o
 -12   8   6       23.37       19.55      2.24 o
 -11   8   6       10.78       11.34      2.23 o
 -10   8   6        5.69        6.60      2.12 o
  -9   8   6        0.95        2.91      2.00 o
  -8   8   6        9.02        9.65      2.04 o
  -7   8   6       57.64       54.99      2.13 o
  -6   8   6       18.31       18.93      1.98 o
  -5   8   6      107.43      100.38      2.34 o
  -4   8   6        0.56        4.48      2.22 o
  -3   8   6       12.86       15.88      2.15 o
  -2   8   6       23.40       21.49      2.31 o
  -1   8   6      158.09      157.83      2.66 o
   0   8   6       73.67       70.97      2.59 o
   1   8   6        2.97        2.08      2.60 o
   2   8   6        0.99        2.58      2.61 o
   3   8   6       26.71       26.59      3.00 o
   4   8   6        9.31        8.14      2.72 o
   5   8   6        0.08        3.50      3.30 o
   6   8   6        4.26        6.60      3.24 o
   7   8   6        3.92        5.46      3.42 o
 -12   9   6        2.95        3.24      2.47 o
 -11   9   6        1.64        3.46      2.18 o
 -10   9   6        7.54        7.66      2.02 o
  -9   9   6       14.41       14.11      1.97 o
  -8   9   6       12.79       12.70      2.01 o
  -7   9   6        0.27        2.16      1.97 o
  -6   9   6       34.22       29.46      1.89 o
  -5   9   6       20.57       20.07      2.07 o
  -4   9   6       26.86       26.10      2.22 o
  -3   9   6        0.61        6.03      2.20 o
  -2   9   6      101.06       96.48      2.48 o
  -1   9   6       62.73       59.35      2.37 o
   0   9   6        2.94        4.44      2.46 o
   1   9   6       12.03       12.42      2.49 o
   2   9   6        8.07        9.73      2.80 o
   3   9   6        3.69        4.14      2.58 o
   4   9   6        8.81       11.73      2.84 o
   5   9   6        7.07        7.45      3.02 o
   6   9   6        9.64       10.12      3.19 o
 -11  10   6        0.00        1.06      2.18 o
 -10  10   6        0.57        0.57      2.22 o
  -9  10   6        3.40        5.01      2.08 o
  -8  10   6        1.26        3.95      1.99 o
  -7  10   6        0.41        1.64      1.93 o
  -6  10   6        2.12        4.61      2.13 o
  -5  10   6        0.06        2.40      2.14 o
  -4  10   6        0.92        2.22      2.05 o
  -3  10   6        3.52        5.43      2.19 o
  -2  10   6        0.68        2.46      2.24 o
  -1  10   6        0.24        2.34      2.26 o
   0  10   6        0.74        0.98      2.49 o
   1  10   6        0.19        4.33      2.47 o
   2  10   6        0.54        2.32      2.76 o
   3  10   6        0.14        3.73      2.77 o
   4  10   6        4.01        3.03      3.17 o
   5  10   6        0.80        3.29      3.32 o
   6  10   6        7.26        4.43      6.60 o
 -10  11   6        3.80        2.47      2.25 o
  -9  11   6        5.01        4.93      2.13 o
  -8  11   6        3.64        4.08      2.17 o
  -7  11   6        2.45        3.18      2.14 o
  -6  11   6       26.81       24.50      2.12 o
  -5  11   6       45.18       36.57      2.38 o
  -4  11   6       31.63       24.02      2.18 o
  -3  11   6       12.89       10.55      2.24 o
  -2  11   6       17.16       20.62      2.38 o
  -1  11   6       21.47       22.05      2.53 o
   0  11   6        0.69        0.82      2.59 o
   1  11   6       18.99       19.95      2.67 o
   2  11   6       11.22       14.81      2.84 o
   3  11   6        1.25        1.05      2.74 o
   4  11   6        0.25        0.85      2.89 o
  -8  12   6        0.63        1.46      2.22 o
  -7  12   6       22.10       16.56      2.26 o
  -6  12   6        7.33        8.68      2.13 o
  -5  12   6       18.29       14.86      2.42 o
  -4  12   6        0.60        2.81      2.32 o
  -3  12   6        5.74        8.43      2.26 o
  -2  12   6        8.82        7.57      2.51 o
  -1  12   6       39.73       35.18      2.46 o
   0  12   6       18.49       19.37      2.54 o
   1  12   6        0.00        2.28      2.80 o
   2  12   6        0.03        1.88      3.06 o
   3  12   6        1.36        1.45      2.91 o
  -6  13   6        1.91        4.07      2.52 o
  -5  13   6        1.66        1.14      2.46 o
  -4  13   6        2.24        4.26      2.24 o
  -3  13   6        0.71        1.13      2.37 o
  -2  13   6       12.17       10.58      2.51 o
  -1  13   6        5.63        6.21      2.55 o
   0  13   6        0.10       -0.59      2.55 o
   1  13   6        2.67        2.74      2.76 o
 -14   1   7        0.24        3.10      2.43 o
 -13   1   7        0.20        2.10      2.27 o
 -12   1   7       34.96       42.01      2.11 o
 -11   1   7       51.84       60.21      2.13 o
 -10   1   7       10.23       14.98      2.02 o
  -9   1   7       43.45       50.93      1.87 o
  -8   1   7        4.32        9.59      1.85 o
  -7   1   7      114.52      106.95      1.97 o
  -6   1   7       48.24       46.42      2.15 o
  -5   1   7       12.88       14.90      2.16 o
  -4   1   7       22.24       26.07      2.04 o
  -3   1   7      230.47      249.54      2.88 o
  -2   1   7       17.17       21.49      2.58 o
  -1   1   7       48.55       61.97      3.16 o
   0   1   7      270.97      274.61      4.44 o
   1   1   7       14.22       14.42      4.05 o
   2   1   7       14.94       17.70      4.04 o
   3   1   7        0.01        0.38      4.74 o
   4   1   7      215.90      222.27      6.96 o
   5   1   7       42.41       39.06      5.61 o
   6   1   7       49.94       56.74      6.43 o
   7   1   7        6.80        9.38      6.49 o
   8   1   7        7.86        7.34      7.16 o
 -14   2   7        3.03        4.36      2.19 o
 -13   2   7        0.07        1.70      2.16 o
 -12   2   7       15.02       19.85      1.94 o
 -11   2   7       11.73       15.98      1.88 o
 -10   2   7       17.78       25.80      1.87 o
  -9   2   7       51.38       45.54      1.83 o
  -8   2   7      190.27      188.95      2.22 o
  -7   2   7        0.95        4.82      1.98 o
  -6   2   7      375.60      353.62      3.10 o
  -5   2   7      147.87      143.32      2.37 o
  -4   2   7        0.07        1.47      1.91 o
  -3   2   7       60.91       62.30      2.22 o
  -2   2   7      422.77      460.30      9.02 o
  -1   2   7      672.04      678.86      9.48 o
   0   2   7       72.98       60.58      3.24 o
   1   2   7       50.43       53.50      3.92 o
   2   2   7       13.53       11.56      4.43 o
   3   2   7       31.10       34.28      4.60 o
   4   2   7       65.87       67.02      5.29 o
   5   2   7       23.44       26.89      5.22 o
   6   2   7       24.19       23.63      5.79 o
   7   2   7       26.00       19.60      6.02 o
   8   2   7       36.44       29.23      6.56 o
 -14   3   7        0.01        1.22      2.25 o
 -13   3   7        0.55        0.87      1.99 o
 -12   3   7       37.29       41.48      2.10 o
 -11   3   7       46.49       50.65      2.03 o
 -10   3   7       10.34        9.63      1.97 o
  -9   3   7       51.80       57.05      2.10 o
  -8   3   7        0.06        3.78      2.05 o
  -7   3   7      117.10      116.65      2.07 o
  -6   3   7        2.12        6.42      1.84 o
  -5   3   7        1.83        6.70      1.91 o
  -4   3   7        0.06        2.18      2.20 o
  -3   3   7      196.87      197.59      2.80 o
  -2   3   7       18.49       21.75      2.58 o
  -1   3   7       67.64       74.09      2.91 o
   0   3   7      243.84      248.51      5.19 o
   1   3   7        5.46        5.41      3.19 o
   2   3   7       22.60       27.08      3.72 o
   3   3   7        4.89        5.19      4.06 o
   4   3   7      119.93      117.75      4.90 o
   5   3   7       35.92       33.60      4.29 o
   6   3   7       13.95       15.46      4.58 o
   7   3   7       26.52       26.92      4.74 o
 -13   4   7        0.20       -0.42      2.05 o
 -12   4   7        0.02        5.94      2.02 o
 -11   4   7        0.36        5.21      1.93 o
 -10   4   7        0.58        4.07      1.92 o
  -9   4   7        5.65       11.98      2.04 o
  -8   4   7        0.02        2.51      1.97 o
  -7   4   7        6.87       13.29      1.89 o
  -6   4   7       15.90       17.03      1.93 o
  -5   4   7        1.74        2.90      1.87 o
  -4   4   7       22.83       24.16      2.13 o
  -3   4   7       15.00       17.91      2.31 o
  -2   4   7        6.57        7.63      2.50 o
  -1   4   7        0.00        2.62      2.70 o
   0   4   7        1.65        5.63      3.25 o
   1   4   7        0.37        1.32      3.13 o
   2   4   7        1.31        1.83      3.72 o
   3   4   7        0.84        4.11      3.53 o
   4   4   7       14.55       14.98      3.52 o
   5   4   7       14.92       12.60      3.90 o
   6   4   7        4.00        4.10      3.93 o
   7   4   7        0.42        0.65      4.29 o
 -13   5   7        0.54        2.55      2.13 o
 -12   5   7       12.62       13.64      2.11 o
 -11   5   7       20.87       24.57      2.05 o
 -10   5   7        0.37        2.56      2.10 o
  -9   5   7       46.66       49.77      1.98 o
  -8   5   7        1.44        2.46      1.88 o
  -7   5   7       19.43       22.14      1.95 o
  -6   5   7       59.07       54.17      2.03 o
  -5   5   7        1.44        2.78      1.98 o
  -4   5   7       11.15       13.48      2.03 o
  -3   5   7      139.49      133.76      2.69 o
  -2   5   7        7.31       11.27      2.47 o
  -1   5   7        5.87       10.86      2.94 o
   0   5   7      143.22      137.91      3.94 o
   1   5   7       19.61       18.79      3.33 o
   2   5   7       22.47       25.41      3.26 o
   3   5   7        8.66       10.51      3.54 o
   4   5   7       83.47       77.32      4.44 o
   5   5   7        9.26        9.39      3.84 o
   6   5   7       39.55       37.66      3.94 o
   7   5   7        2.80        1.13      4.14 o
 -13   6   7        0.00        5.04      3.42 o
 -12   6   7       11.78       13.41      2.30 o
 -11   6   7       12.41       13.82      2.30 o
 -10   6   7        9.17       15.45      2.09 o
  -9   6   7       26.91       24.33      2.04 o
  -8   6   7       56.96       53.23      2.06 o
  -7   6   7       11.47       11.07      1.98 o
  -6   6   7       33.48       30.25      2.10 o
  -5   6   7       32.03       31.25      2.07 o
  -4   6   7        2.19        5.44      2.01 o
  -3   6   7       31.13       29.06      2.12 o
  -2   6   7      176.31      188.40      2.91 o
  -1   6   7      342.37      322.68      4.28 o
   0   6   7        8.14        8.89      2.99 o
   1   6   7        8.15       10.45      3.16 o
   2   6   7        0.37        0.68      3.09 o
   3   6   7       28.24       28.71      3.23 o
   4   6   7       14.82       14.27      3.62 o
   5   6   7       52.78       47.93      4.05 o
   6   6   7        1.26        2.13      3.71 o
 -12   7   7       13.97       11.18      2.35 o
 -11   7   7       12.97       12.11      2.11 o
 -10   7   7        1.50        2.38      2.02 o
  -9   7   7       28.87       26.47      2.04 o
  -8   7   7        3.80        6.82      1.83 o
  -7   7   7       40.78       37.33      1.98 o
  -6   7   7        0.58        1.98      2.11 o
  -5   7   7        9.75       10.68      2.01 o
  -4   7   7        5.41        6.03      2.21 o
  -3   7   7       70.65       64.43      2.34 o
  -2   7   7        7.91        9.36      2.67 o
  -1   7   7       30.36       33.32      2.84 o
   0   7   7       88.27       83.29      3.46 o
   1   7   7        3.43        4.78      3.04 o
   2   7   7       21.93       22.02      3.19 o
   3   7   7       14.62       16.80      3.11 o
   4   7   7       23.32       20.20      3.47 o
   5   7   7        7.69        8.10      3.74 o
   6   7   7        2.65        6.00      3.87 o
 -11   8   7        1.01        2.78      2.17 o
 -10   8   7        0.27       -1.04      2.00 o
  -9   8   7        2.51        4.11      2.23 o
  -8   8   7        0.81        1.90      2.05 o
  -7   8   7        1.19        2.19      2.01 o
  -6   8   7       12.02        9.81      2.23 o
  -5   8   7        1.37        3.66      2.04 o
  -4   8   7       11.11        8.35      2.15 o
  -3   8   7        2.05        2.38      2.19 o
  -2   8   7        1.23        2.60      2.60 o
  -1   8   7        0.03        1.16      2.73 o
   0   8   7        1.08       -0.40      3.01 o
   1   8   7        5.55        7.41      3.32 o
   2   8   7        0.26        0.15      3.10 o
   3   8   7        2.45        3.60      3.25 o
   4   8   7       10.18       11.95      3.53 o
   5   8   7        6.37        7.49      3.44 o
 -10   9   7        1.10        1.40      2.24 o
  -9   9   7       30.78       27.72      2.31 o
  -8   9   7        9.42       11.35      2.03 o
  -7   9   7        0.12        2.49      2.11 o
  -6   9   7       18.54       15.17      2.27 o
  -5   9   7        5.07        4.58      2.12 o
  -4   9   7        0.02        2.89      2.30 o
  -3   9   7       40.84       32.52      2.52 o
  -2   9   7        3.42        4.74      2.54 o
  -1   9   7        0.03        4.67      2.63 o
   0   9   7       43.11       39.00      3.27 o
   1   9   7        9.99        7.87      3.18 o
   2   9   7       19.57       21.64      3.29 o
   3   9   7       20.28       18.43      3.59 o
   4   9   7       10.96        9.74      3.61 o
  -9  10   7        8.96       10.77      2.40 o
  -8  10   7        9.62        7.58      2.23 o
  -7  10   7        5.60        6.54      2.18 o
  -6  10   7        0.03        0.98      2.26 o
  -5  10   7        2.59        2.13      2.34 o
  -4  10   7        0.74        3.25      2.21 o
  -3  10   7        3.55        3.43      2.54 o
  -2  10   7       47.23       43.68      2.56 o
  -1  10   7       79.96       65.35      2.90 o
   0  10   7        0.06       -0.51      2.84 o
   1  10   7        0.42        2.46      3.03 o
   2  10   7        0.02        2.86      3.46 o
   3  10   7       11.54       12.08      3.69 o
  -8  11   7        0.66        3.91      2.43 o
  -7  11   7        6.45        7.16      2.53 o
  -6  11   7        0.28        2.07      2.32 o
  -5  11   7        0.03        4.04      2.36 o
  -4  11   7        0.02        1.69      2.67 o
  -3  11   7        8.73        9.36      2.40 o
  -2  11   7        0.98        3.42      2.55 o
  -1  11   7        5.25        8.03      2.94 o
   0  11   7       13.50       13.03      2.88 o
   1  11   7        1.82        2.44      2.87 o
   2  11   7        4.85        7.60      7.85 o
  -5  12   7        0.09        0.17      2.56 o
  -4  12   7        0.22        2.91      2.59 o
  -3  12   7        1.26        4.15      2.49 o
  -2  12   7        0.44       -0.53      2.67 o
  -1  12   7        0.06        3.21      2.82 o
 -13   0   8        1.54        6.81      3.67 o
 -12   0   8        0.34        1.06      3.30 o
 -11   0   8       47.37       55.76      3.15 o
 -10   0   8        3.55        5.30      2.90 o
  -9   0   8       62.40       61.99      2.69 o
  -8   0   8        0.33        0.68      3.05 o
  -7   0   8      115.24      126.71      4.36 o
  -6   0   8        6.08        8.77      3.12 o
  -5   0   8       25.35       36.70      3.03 o
  -4   0   8       51.93       52.30      3.43 o
  -3   0   8        0.66        2.42      3.52 o
  -2   0   8       64.33       71.09      6.85 o
  -1   0   8       51.09       54.30      7.85 o
   0   0   8       61.67       78.95      8.35 o
   1   0   8        0.09        0.54      5.23 o
   2   0   8      117.13      118.00      6.91 o
   3   0   8       39.35       44.78     10.28 o
   4   0   8       46.12       54.47     15.29 o
 -13   1   8        5.39        9.33      2.34 o
 -12   1   8        0.23        3.01      2.08 o
 -11   1   8        0.11        4.62      2.14 o
 -10   1   8       12.15       13.95      2.38 o
  -9   1   8        3.61        5.91      2.19 o
  -8   1   8       89.07       95.28      2.07 o
  -7   1   8       15.86       18.96      2.12 o
  -6   1   8       81.35       86.31      2.19 o
  -5   1   8        2.06        3.69      2.39 o
  -4   1   8       23.79       24.79      2.59 o
  -3   1   8       39.49       41.07      2.62 o
  -2   1   8       90.50       95.23      3.21 o
  -1   1   8        5.57        8.79      3.63 o
   0   1   8        1.02        1.31      3.48 o
   1   1   8       47.63       49.43      4.01 o
   2   1   8        4.30        6.56      4.82 o
   3   1   8       55.13       56.62      6.31 o
   4   1   8       24.77       23.00      6.62 o
   5   1   8       37.73       37.56      7.77 o
   6   1   8       11.91       16.04     12.45 o
 -13   2   8        0.04        2.00      7.35 o
 -12   2   8        0.05        3.35      2.06 o
 -11   2   8        0.11        1.86      2.21 o
 -10   2   8        0.07        2.50      1.94 o
  -9   2   8        0.77        2.39      2.10 o
  -8   2   8        1.15       10.43      2.24 o
  -7   2   8        5.87        6.53      2.23 o
  -6   2   8       21.76       25.26      2.27 o
  -5   2   8        4.84        8.40      2.15 o
  -4   2   8        0.65        3.21      2.20 o
  -3   2   8        1.97        4.57      2.56 o
  -2   2   8        1.43        3.78      2.96 o
  -1   2   8        0.19        1.73      3.13 o
   0   2   8        2.14       -0.58      3.76 o
   1   2   8        0.10        3.49      4.66 o
   2   2   8        0.00        1.52      5.01 o
   3   2   8        0.71        2.16      5.58 o
   4   2   8        2.38        5.02      5.76 o
   5   2   8        4.28        4.02      6.23 o
 -12   3   8        0.17        1.72      2.23 o
 -11   3   8        0.60        4.92      2.24 o
 -10   3   8       15.93       15.73      2.08 o
  -9   3   8        1.42        3.68      1.96 o
  -8   3   8       77.87       84.53      3.08 o
  -7   3   8        8.65        9.71      2.04 o
  -6   3   8       38.82       45.05      2.20 o
  -5   3   8        3.78        6.52      2.06 o
  -4   3   8       74.91       75.09      2.53 o
  -3   3   8       20.40       24.90      2.65 o
  -2   3   8       63.39       65.66      3.10 o
  -1   3   8        3.25        6.33      3.17 o
   0   3   8        0.01        1.99      3.84 o
   1   3   8       49.05       51.90      5.02 o
   2   3   8        0.85        4.20      5.16 o
   3   3   8       29.71       28.23      5.05 o
   4   3   8       43.87       32.63      5.74 o
   5   3   8       42.89       36.98      6.23 o
 -12   4   8        0.70        1.41      2.20 o
 -11   4   8       33.58       35.28      2.20 o
 -10   4   8        0.18        1.94      2.14 o
  -9   4   8       36.07       32.21      2.35 o
  -8   4   8        0.07        1.70      2.09 o
  -7   4   8       66.31       72.60      2.25 o
  -6   4   8        1.02        1.45      2.24 o
  -5   4   8       25.62       35.81      2.37 o
  -4   4   8       41.88       47.16      2.50 o
  -3   4   8       10.56       14.38      2.82 o
  -2   4   8       35.69       37.83      3.06 o
  -1   4   8       33.93       41.52      3.30 o
   0   4   8       47.16       53.49      3.86 o
   1   4   8        0.56        4.47      3.75 o
   2   4   8       57.04       50.77      4.33 o
   3   4   8       33.42       35.16      4.63 o
   4   4   8       33.68       35.16      5.26 o
   5   4   8       29.00       22.94      5.80 o
 -12   5   8        0.45        0.08      5.85 o
 -11   5   8        0.68        0.76      2.26 o
 -10   5   8        4.00        7.13      2.30 o
  -9   5   8        0.00        2.43      2.19 o
  -8   5   8       68.53       61.90      2.37 o
  -7   5   8        5.66        8.12      2.12 o
  -6   5   8       62.67       61.17      2.37 o
  -5   5   8       13.09       14.28      2.26 o
  -4   5   8        0.00        1.42      2.34 o
  -3   5   8       34.50       31.11      2.67 o
  -2   5   8       42.80       39.88      2.87 o
  -1   5   8       10.91       14.19      3.13 o
   0   5   8        0.77        2.72      3.45 o
   1   5   8       25.88       24.53      3.35 o
   2   5   8        9.00        9.30      4.00 o
   3   5   8       60.14       53.13      4.41 o
   4   5   8        1.26        4.21      4.76 o
 -11   6   8        0.46        3.59      2.39 o
 -10   6   8        0.37        3.11      2.20 o
  -9   6   8        3.54        4.57      2.30 o
  -8   6   8        1.76        7.29      2.19 o
  -7   6   8        6.89        8.55      2.23 o
  -6   6   8       48.72       41.91      2.29 o
  -5   6   8       13.02       17.49      2.42 o
  -4   6   8        0.58        3.05      2.38 o
  -3   6   8        1.51        2.37      2.65 o
  -2   6   8        0.64        1.08      2.97 o
  -1   6   8        0.02        1.68      3.39 o
   0   6   8        6.58        4.67      3.52 o
   1   6   8        0.04        2.53      3.64 o
   2   6   8        0.49        2.05      3.98 o
   3   6   8        3.48        3.24      3.89 o
   4   6   8        4.22        4.19      4.18 o
 -10   7   8        8.27        3.93      2.36 o
  -9   7   8        1.41        2.29      2.26 o
  -8   7   8       55.64       51.21      2.36 o
  -7   7   8        0.27       -0.26      2.30 o
  -6   7   8       18.32       19.50      2.22 o
  -5   7   8        0.04        2.93      2.28 o
  -4   7   8       30.91       27.97      2.49 o
  -3   7   8       10.40        7.91      2.67 o
  -2   7   8       16.40       13.21      2.98 o
  -1   7   8        4.04        7.11      3.13 o
   0   7   8        0.64        2.56      4.22 o
   1   7   8       24.60       24.18      4.03 o
   2   7   8        0.93        2.35      3.75 o
   3   7   8       20.88       17.98      3.85 o
  -9   8   8        9.32        6.66      2.28 o
  -8   8   8        0.00        1.70      2.20 o
  -7   8   8       21.59       20.38      2.37 o
  -6   8   8        0.20        2.23      2.44 o
  -5   8   8       10.98       11.51      2.43 o
  -4   8   8       19.43       20.18      2.46 o
  -3   8   8       25.47       23.68      2.60 o
  -2   8   8        9.30        8.72      3.20 o
  -1   8   8       13.00       12.99      3.64 o
   0   8   8       19.04       19.52      3.75 o
   1   8   8        2.25        4.34      3.49 o
   2   8   8        8.25        9.40      3.45 o
  -8   9   8       16.38       14.61      2.47 o
  -7   9   8        1.71        0.94      2.33 o
  -6   9   8       11.23       11.80      2.36 o
  -5   9   8        0.09        2.50      2.46 o
  -4   9   8        0.57        2.62      2.51 o
  -3   9   8        5.33        5.23      2.66 o
  -2   9   8        6.60        3.97      3.02 o
  -1   9   8        7.96        8.12      3.97 o
   0   9   8        0.00        2.76      3.37 o
   1   9   8        8.74        7.56      3.62 o
  -6  10   8       10.15        8.94      2.55 o
  -5  10   8        4.52        4.60      2.52 o
  -4  10   8        0.14        2.73      2.64 o
  -3  10   8        0.63        2.98      2.67 o
  -2  10   8        0.87        0.28      3.46 o
  -1  10   8        0.69        3.44      4.13 o
 -11   1   9        0.89        2.12      2.46 o
 -10   1   9        2.46        4.57      2.19 o
  -9   1   9       10.61       12.25      2.28 o
  -8   1   9        9.08       13.16      2.18 o
  -7   1   9       26.48       29.87      2.44 o
  -6   1   9       15.98       16.17      2.44 o
  -5   1   9       31.24       35.06      2.52 o
  -4   1   9      136.22      145.15      3.23 o
  -3   1   9        5.04        7.97      3.71 o
  -2   1   9       26.55       28.89      4.14 o
  -1   1   9       17.94       16.45      4.78 o
   0   1   9       36.82       44.04      4.59 o
   1   1   9       12.27       16.40      4.98 o
   2   1   9       18.52       12.62      6.91 o
   3   1   9        3.67        2.92     10.53 o
 -10   2   9       16.23       17.73      2.30 o
  -9   2   9        0.16        1.01      2.18 o
  -8   2   9       13.29       15.94      2.16 o
  -7   2   9       49.57       56.12      2.43 o
  -6   2   9       68.09       76.62      2.63 o
  -5   2   9       92.94       98.92      3.21 o
  -4   2   9        4.02        5.45      2.85 o
  -3   2   9       60.50       67.21      3.38 o
  -2   2   9       16.89       12.80      3.80 o
  -1   2   9      120.59      124.52      6.75 o
   0   2   9        5.48        6.60      4.49 o
   1   2   9       44.56       43.70      5.61 o
   2   2   9       15.13       12.35      6.23 o
 -10   3   9        1.64        4.41      2.48 o
  -9   3   9        2.40        6.29      2.42 o
  -8   3   9       19.31       20.11      2.34 o
  -7   3   9       27.15       31.03      2.63 o
  -6   3   9       11.10       11.43      2.43 o
  -5   3   9       33.55       35.14      2.56 o
  -4   3   9       75.60       77.61      3.39 o
  -3   3   9        8.69        7.60      3.07 o
  -2   3   9       18.14       17.20      3.53 o
  -1   3   9        3.50        4.81      4.26 o
   0   3   9       34.24       41.13      5.62 o
   1   3   9        8.46       12.90      6.18 o
   2   3   9       10.17        5.32      5.73 o
 -10   4   9        1.54        2.29      2.30 o
  -9   4   9        0.02        2.54      2.36 o
  -8   4   9        2.51        5.40      2.78 o
  -7   4   9        4.79        8.53      2.38 o
  -6   4   9        5.01        7.67      2.48 o
  -5   4   9        4.69        7.48      2.61 o
  -4   4   9        4.33        6.98      3.17 o
  -3   4   9        0.62        1.51      3.00 o
  -2   4   9        0.56        3.41      3.40 o
  -1   4   9        0.05        0.26      4.07 o
   0   4   9        0.05        0.36      4.21 o
   1   4   9        0.47       -0.26      5.28 o
   2   4   9        1.82        0.47      5.97 o
  -9   5   9       12.99       13.50      2.56 o
  -8   5   9        5.85        7.91      2.36 o
  -7   5   9       14.21       15.65      2.51 o
  -6   5   9       26.87       22.09      2.72 o
  -5   5   9       44.94       46.87      2.68 o
  -4   5   9       57.32       48.83      3.33 o
  -3   5   9        4.51        5.57      3.31 o
  -2   5   9       23.49       21.48      3.34 o
  -1   5   9       12.04        9.20      4.01 o
   0   5   9       30.90       28.92      4.44 o
   1   5   9        8.88       11.98      4.30 o
  -8   6   9        6.80        6.56      2.57 o
  -7   6   9       13.60       13.55      2.62 o
  -6   6   9       20.40       20.10      2.65 o
  -5   6   9       42.08       37.97      2.91 o
  -4   6   9        0.00        2.61      3.03 o
  -3   6   9       67.49       62.19      3.52 o
  -2   6   9        0.07       -0.95      3.68 o
  -1   6   9       47.05       40.76      3.95 o
   0   6   9        1.60        2.62      4.06 o
  -7   7   9        7.26        6.09      2.53 o
  -6   7   9        9.10        7.54      2.77 o
  -5   7   9       18.97       16.14      2.86 o
  -4   7   9       21.90       19.70      3.06 o
  -3   7   9        3.12        6.10      3.52 o
  -2   7   9        7.35        4.50      3.44 o
  -1   7   9        0.16        1.97      3.72 o
  -6   0  10       10.29       11.61      4.28 o
  -5   0  10       13.39       17.40      4.57 o
  -4   0  10       40.31       45.65      5.99 o
  -3   0  10        9.91       10.58      5.46 o
  -6   1  10        0.23        3.30      2.91 o
  -5   1  10        6.65       10.48      3.08 o
  -4   1  10        0.24        1.13      3.81 o
  -3   1  10       26.97       24.99      4.14 o
  -6   2  10        0.26        1.94      5.06 o
  -5   2  10        0.25        3.65      3.16 o
  -4   2  10        0.30        1.41      3.56 o
  -3   2  10        0.41        0.75      8.77 o
 
